# Supplementary material for: Mitochondrial Ca2+-coupled generation of reactive oxygen species, peroxynitrite formation, and endothelial dysfunction in Cantú syndrome
Source: JCI Insight. 2024 Aug 1;9(17):e176212. doi: 10.1172/jci.insight.176212 (PMC11385080; doi:10.1172/jci.insight.176212)
Supplement: Supporting data values [file jciinsight-9-176212-s163.xlsx]

## Sheet: Fig. 1D
Title:	Summary data of whole-cell current densities from voltage-clamp recordings of WT and Kir6.1wt/VM SMCs with indicated treatments.
	WT + high K+	kir6.1 wt/VM + high K	WT + Pin	kir6.1 wt/VM + Pin	WT + Pin & Glib	kir6.1 wt/VM + Pin & Glib
SMC 1	-2.0791	-7.43262	-13.9887	-89.4184	-0.83616	-76.3972
SMC 2	-2.05479	-11.0769	-6.19863	-33.5128	-1.26712	-19.4231
SMC 3	-2.38424	-5.27406	-10.0493	-21.2058	-0.09852	-19.7686
SMC 4	-0.97156	-13.5441	-4.59716	-29.5735	-0.11848	-6.35294
SMC 5	-0.09804	-23.1443	-17.549	-73.7371	-0.11765	-30.9407
	Two-way ANOVA	P value	P value summary	Significant?
		0.0002	***	Yes
	Tukey's multiple comparisons test	Mean Diff.	95.00% CI of diff.	Below threshold?	Summary	Adjusted P Value
	WT + high K+ vs. kir6.1 wt/VM + high K+	10.58	1.768 to 19.39	Yes	*	0.0217
	WT + high K+ vs. WT + Pin	8.959	0.1500 to 17.77	Yes	*	0.0466
	WT + Pin vs. kir6.1 wt/VM + Pin	39.01	9.335 to 68.69	Yes	**	0.0059
	WT + Pin vs. WT + Pin + Glib	-9.989	-15.92 to -4.060	Yes	**	0.0034
	WT + Glib vs. kir6.1 wt/VM + Pin +Glib	30.09	0.4106 to 59.77	Yes	*	0.0457

## Sheet: Fig. 1F
Title:	Summary data of whole-cell current densities from voltage-clamp recordings of vascular endothelial cells from WT and Kir6.1wt/VM with indicated treatments.
	WT + high K+	kir6.1 wt/VM + high K	WT + Pin	kir6.1 wt/VM + Pin	WT + Pin & Glib	kir6.1 wt/VM + Pin & Glib
EC 1	-3.2634	-13.4734	-34.8485	-82.8291	-3.41492	-18.0392
EC 2	-0.9499	-8.43403	-5.99165	-37.164	-0.99165	-6.41184
EC 3	-0.26699	-26.3696	-17.9126	-39.967	-0.65534	-17.0847
EC 4	-4.63989	-4.70183	-12.6177	-29.0482	-1.08033	-12.3968
EC 5	-3.28109		-28.9864		-4.46186
	Two-way ANOVA	P value	P value summary	Significant?
		<0.0001	****	Yes
	Tukey's multiple comparisons test	Mean Diff.	95.00% CI of diff.	Below threshold?	Summary	Adjusted P Value
	WT + high K+ vs. kir6.1 wt/VM + high K+	11.16	0.6714 to 21.64	Yes	*	0.0366
	WT + high K+ vs. WT + Pin	17.59	6.164 to 29.02	Yes	**	0.0057
	WT + Pin vs. kir6.1 wt/VM + Pin	28.19	6.724 to 49.65	Yes	**	0.0066
	WT + Pin vs. WT + Pin + Glib	-17.95	-29.38 to -6.524	Yes	**	0.0051
	WT + Glib vs. kir6.1 wt/VM + Pin + Glib	11.76	1.269 to 22.24	Yes	*	0.0277

## Sheet:  Fig. 1H
Title:	Summary of current-clamp recordings of vascular endothelial cells from WT and Kir6.1wt/VM mice.
	Basal WT	Basal kir6.1 wt/VM	WT + Pin	kir6.1 wt/VM + Pin	WT + Pin & Glib	kir6.1 wt/VM + Pin & Glib
EC 1	-47.58	-76.8	-59.81	-83.8	-50.51	-58.2
EC 2	-58.82	-83.77	-66.55	-83.5	-61.8	-56.27
EC 3	-45.1	-101.9	-48.13		-41.84	-59.23
EC 4	-51.48	-74.49	-56.92	-82.15	-50.78	-74.25
EC 5	-41.32	-70.58	-47.85	-69.59	-40.1	-52.31
EC 6	-44.86		-52.12		-44.83
EC 7	-47.13		-58.45		-46.48
	Two-way ANOVA	P value	P value summary	Significant?
		<0.0001	****	Yes
	Tukey's multiple comparisons test	Mean Diff.	95.00% CI of diff.	Below threshold?	Summary	Adjusted P Value
	Basal WT vs. Basal kir6.1 wt/VM	32.82	20.19 to 45.46	Yes	****	<0.0001
	Basal WT vs. WT + Pin	7.649	4.974 to 10.32	Yes	****	<0.0001
	WT + Pin vs. kir6.1 wt/VM + Pin	23.47	9.828 to 37.11	Yes	***	0.0003
	WT + Pin vs. WT + Pin + Glib	-7.641	-10.32 to -4.967	Yes	***	<0.001
	kir6.1 wt/VM + Pin vs. kir6.1 wt/VM + Pin + Glib	-19.75	-34.00 to -5.509	Yes	**	0.0032
	Basal WT vs. WT + Pin + Glib	0.007143	-11.22 to 11.23	No	ns	>0.9999
	Basal kir6.1 wt/VM vs. kir6.1 wt/VM + Pin	-1.702	-15.95 to 12.54	No	ns	0.999
	WT + Pin + Glib vs. kir6.1 wt/VM + Pin + Glib	11.12	-2.986 to 25.22	No	ns	0.1474

## Sheet: Fig. 2A
Title:	Representative recordings showing endothelium-dependent vasodilation evoked by the muscarinic receptor agonist carbachol (CCh) in mesenteric arterioles from WT and Kir6.1wt/VM mice
	Time (sec)	WT		Time (sec)	Kir6.1wt/VM
	0	80.2		0	64.81
	0.07	80.2		0.03	64.86
	0.14	80.08		0.06	64.86
	0.2	80.08		0.1	64.86
	0.27	80.1		0.13	64.88
	0.34	80.03		0.16	64.85
	0.4	80.03		0.2	64.84
	0.47	80.05		0.23	64.91
	0.54	79.96		0.26	64.87
	0.6	80.08		0.3	64.88
	0.67	80.06		0.33	64.86
	0.74	79.93		0.36	64.84
	0.87	80.05		0.4	64.82
	0.94	79.98		0.43	64.85
	1	80.02		0.46	64.84
	1.07	80.08		0.5	64.87
	1.14	80.01		0.53	64.93
	1.2	80.14		0.56	64.81
	1.27	80.1		0.6	64.77
	1.34	80.09		0.63	64.82
	1.4	80.17		0.66	64.77
	1.47	80.16		0.7	64.78
	1.54	80.18		0.73	64.75
	1.6	80.23		0.76	64.8
	1.67	80.22		0.8	64.79
	1.74	80.32		0.83	64.73
	1.8	80.28		0.86	64.81
	1.87	80.31		0.9	64.73
	1.94	80.38		0.93	64.71
	2	80.46		0.96	64.75
	2.07	80.38		1	64.72
	2.14	80.46		1.03	64.74
	2.2	80.46		1.06	64.75
	2.27	80.39		1.1	64.72
	2.34	80.46		1.13	64.64
	2.4	80.48		1.16	64.7
	2.47	80.44		1.2	64.69
	2.54	80.55		1.23	64.67
	2.6	80.54		1.26	64.65
	2.67	80.54		1.3	64.62
	2.74	80.53		1.33	64.64
	2.8	80.59		1.36	64.58
	2.87	80.42		1.4	64.58
	2.94	80.45		1.43	64.55
	3	80.44		1.46	64.56
	3.07	80.35		1.5	64.53
	3.14	80.43		1.53	64.6
	3.2	80.46		1.56	64.5
	3.27	80.31		1.6	64.52
	3.34	80.29		1.63	64.48
	3.4	80.28		1.66	64.47
	3.47	80.28		1.7	64.44
	3.54	80.24		1.73	64.52
	3.6	80.28		1.76	64.45
	3.67	80.29		1.8	64.52
	3.74	80.31		1.83	64.54
	3.8	80.27		1.86	64.43
	3.87	80.25		1.9	64.48
	3.94	80.39		1.93	64.51
	4	80.29		1.96	64.46
	4.07	80.4		2	64.39
	4.14	80.48		2.03	64.51
	4.2	80.43		2.06	64.5
	4.27	80.56		2.1	64.44
	4.34	80.56		2.13	64.51
	4.4	80.51		2.16	64.51
	4.47	80.61		2.2	64.45
	4.54	80.63		2.23	64.56
	4.6	80.52		2.26	64.53
	4.67	80.59		2.3	64.47
	4.74	80.56		2.33	64.44
	4.87	80.67		2.36	64.52
	4.94	80.7		2.39	64.44
	5	80.7		2.43	64.57
	5.07	80.72		2.46	64.53
	5.14	80.74		2.49	64.56
	5.2	80.65		2.53	64.5
	5.27	80.7		2.56	64.61
	5.34	80.74		2.59	64.59
	5.4	80.67		2.63	64.58
	5.47	80.82		2.66	64.6
	5.54	80.68		2.69	64.64
	5.6	80.66		2.73	64.56
	5.67	80.63		2.76	64.64
	5.74	80.58		2.79	64.58
	5.8	80.57		2.83	64.61
	5.87	80.54		2.86	64.63
	5.94	80.53		2.89	64.61
	6	80.51		2.93	64.6
	6.07	80.54		2.96	64.64
	6.14	80.48		2.99	64.65
	6.2	80.54		3.03	64.67
	6.27	80.53		3.06	64.59
	6.34	80.52		3.09	64.7
	6.4	80.59		3.13	64.64
	6.47	80.54		3.16	64.66
	6.54	80.58		3.19	64.61
	6.6	80.69		3.23	64.59
	6.67	80.72		3.26	64.65
	6.74	80.68		3.29	64.65
	6.8	80.77		3.33	64.66
	6.87	80.82		3.36	64.65
	6.94	80.83		3.39	64.62
	7	81		3.43	64.66
	7.07	80.97		3.46	64.62
	7.14	81		3.49	64.61
	7.2	81.03		3.53	64.69
	7.27	81.14		3.56	64.65
	7.34	81.06		3.59	64.66
	7.4	81.17		3.63	64.63
	7.47	81.13		3.66	64.73
	7.54	81.17		3.69	64.6
	7.6	81.21		3.73	64.63
	7.67	81.28		3.76	64.63
	7.74	81.22		3.79	64.61
	7.8	81.33		3.83	64.62
	7.87	81.28		3.86	64.64
	7.94	81.28		3.89	64.64
	8	81.36		3.93	64.67
	8.07	81.25		3.96	64.59
	8.14	81.25		3.99	64.64
	8.2	81.28		4.03	64.54
	8.27	81.21		4.06	64.57
	8.34	81.18		4.09	64.55
	8.4	81.26		4.13	64.55
	8.47	81.11		4.16	64.5
	8.54	81.15		4.19	64.51
	8.6	81.16		4.23	64.61
	8.67	81.11		4.26	64.53
	8.74	81.14		4.29	64.57
	8.87	81.04		4.33	64.47
	8.94	81.02		4.36	64.58
	9	81.06		4.39	64.57
	9.07	80.99		4.43	64.5
	9.14	81.06		4.46	64.53
	9.2	81.1		4.49	64.57
	9.27	80.98		4.53	64.46
	9.33	81.11		4.56	64.58
	9.4	81.1		4.59	64.54
	9.47	81.01		4.63	64.52
	9.53	81.11		4.66	64.47
	9.6	81.11		4.69	64.6
	9.67	81.1		4.73	64.5
	9.73	81.21		4.76	64.54
	9.8	81.29		4.79	64.58
	9.87	81.3		4.83	64.58
	9.93	81.43		4.86	64.57
	10	81.37		4.89	64.5
	10.07	81.41		4.93	64.5
	10.13	81.52		4.96	64.53
	10.2	81.58		4.99	64.52
	10.27	81.56		5.03	64.6
	10.33	81.6		5.06	64.54
	10.4	81.53		5.09	64.54
	10.47	81.62		5.13	64.61
	10.53	81.61		5.16	64.57
	10.6	81.51		5.19	64.56
	10.67	81.52		5.23	64.48
	10.73	81.48		5.26	64.61
	10.8	81.38		5.29	64.58
	10.87	81.41		5.33	64.57
	10.93	81.45		5.36	64.6
	11	81.24		5.39	64.49
	11.07	81.26		5.43	64.59
	11.13	81.24		5.46	64.59
	11.2	81.09		5.49	64.5
	11.27	81.06		5.53	64.53
	11.33	81.02		5.56	64.59
	11.4	80.91		5.59	64.52
	11.47	80.96		5.63	64.57
	11.53	80.88		5.66	64.51
	11.6	80.86		5.69	64.58
	11.67	80.95		5.73	64.49
	11.73	80.89		5.76	64.55
	11.8	80.88		5.79	64.44
	11.87	80.91		5.83	64.53
	11.93	80.77		5.86	64.5
	12	80.76		5.89	64.56
	12.07	80.88		5.93	64.53
	12.13	80.83		5.96	64.51
	12.2	80.75		5.99	64.53
	12.27	80.76		6.03	64.5
	12.33	80.62		6.06	64.51
	12.4	80.7		6.09	64.52
	12.47	80.7		6.13	64.44
	12.53	80.6		6.16	64.47
	12.6	80.67		6.19	64.55
	12.67	80.64		6.23	64.54
	12.73	80.57		6.26	64.52
	12.87	80.56		6.29	64.5
	12.93	80.59		6.33	64.46
	13	80.47		6.36	64.51
	13.07	80.64		6.39	64.48
	13.13	80.49		6.43	64.51
	13.2	80.66		6.46	64.5
	13.27	80.71		6.49	64.48
	13.33	80.58		6.53	64.51
	13.4	80.59		6.56	64.53
	13.47	80.65		6.59	64.49
	13.53	80.56		6.63	64.51
	13.6	80.67		6.66	64.51
	13.67	80.58		6.69	64.49
	13.73	80.66		6.73	64.53
	13.8	80.65		6.76	64.54
	13.87	80.74		6.79	64.54
	13.93	80.67		6.83	64.58
	14	80.76		6.86	64.52
	14.07	80.64		6.89	64.53
	14.13	80.8		6.93	64.48
	14.2	80.65		6.96	64.55
	14.27	80.78		6.99	64.54
	14.33	80.73		7.03	64.52
	14.4	80.79		7.06	64.53
	14.47	80.71		7.09	64.62
	14.53	80.83		7.13	64.58
	14.6	80.83		7.16	64.6
	14.67	80.87		7.19	64.5
	14.73	80.89		7.23	64.58
	14.8	80.93		7.26	64.6
	14.87	80.88		7.29	64.55
	14.93	80.88		7.33	64.59
	15	80.86		7.36	64.52
	15.07	80.87		7.39	64.53
	15.13	80.89		7.43	64.62
	15.2	80.98		7.46	64.48
	15.27	80.86		7.49	64.51
	15.33	80.93		7.53	64.56
	15.4	81		7.56	64.56
	15.47	80.87		7.59	64.52
	15.53	81		7.63	64.57
	15.6	80.99		7.66	64.57
	15.67	80.85		7.69	64.53
	15.73	80.96		7.73	64.55
	15.8	80.91		7.76	64.58
	15.87	80.88		7.79	64.49
	15.93	80.91		7.83	64.57
	16	80.89		7.86	64.53
	16.07	80.75		7.89	64.55
	16.13	80.79		7.93	64.52
	16.2	80.67		7.96	64.53
	16.27	80.64		7.99	64.56
	16.33	80.71		8.03	64.5
	16.4	80.73		8.06	64.52
	16.47	80.57		8.09	64.54
	16.53	80.64		8.13	64.48
	16.6	80.67		8.16	64.48
	16.67	80.69		8.19	64.55
	16.73	80.7		8.23	64.53
	16.87	80.72		8.26	64.56
	16.93	80.82		8.29	64.5
	17	80.89		8.33	64.47
	17.07	80.91		8.36	64.58
	17.13	80.95		8.39	64.54
	17.2	80.95		8.43	64.5
	17.27	80.97		8.46	64.48
	17.33	81.1		8.49	64.57
	17.4	81.01		8.53	64.58
	17.47	80.99		8.56	64.55
	17.53	81.03		8.59	64.62
	17.6	80.95		8.63	64.53
	17.67	80.96		8.66	64.47
	17.73	80.94		8.69	64.61
	17.8	80.86		8.73	64.54
	17.87	80.84		8.76	64.54
	17.93	80.81		8.79	64.57
	18	80.76		8.83	64.58
	18.07	80.67		8.86	64.58
	18.13	80.78		8.89	64.56
	18.2	80.6		8.93	64.55
	18.27	80.75		8.96	64.62
	18.33	80.68		8.99	64.53
	18.4	80.65		9.03	64.47
	18.47	80.67		9.06	64.54
	18.53	80.6		9.09	64.62
	18.6	80.65		9.13	64.58
	18.67	80.67		9.16	64.47
	18.73	80.74		9.19	64.59
	18.8	80.66		9.23	64.59
	18.87	80.77		9.26	64.61
	18.93	80.73		9.29	64.59
	19	80.67		9.33	64.6
	19.07	80.8		9.36	64.6
	19.13	80.8		9.39	64.6
	19.2	80.68		9.43	64.64
	19.27	80.79		9.46	64.63
	19.33	80.87		9.49	64.61
	19.4	80.8		9.53	64.67
	19.47	80.93		9.56	64.59
	19.53	80.84		9.59	64.64
	19.6	80.85		9.63	64.62
	19.67	80.95		9.66	64.57
	19.73	80.95		9.69	64.63
	19.8	80.97		9.73	64.6
	19.87	81.06		9.76	64.56
	19.93	81.02		9.79	64.67
	20	81.08		9.83	64.64
	20.07	81.06		9.86	64.66
	20.13	81.14		9.89	64.55
	20.2	81		9.93	64.68
	20.27	81.15		9.96	64.62
	20.33	81.15		9.99	64.67
	20.4	81.11		10.03	64.61
	20.47	81.2		10.06	64.62
	20.53	81.2		10.09	64.62
	20.6	81.21		10.13	64.72
	20.67	81.26		10.16	64.58
	20.73	81.15		10.19	64.59
	20.87	81.12		10.23	64.63
	20.93	81.01		10.26	64.63
	21	81.07		10.29	64.59
	21.07	80.96		10.33	64.61
	21.13	80.95		10.36	64.62
	21.2	80.86		10.39	64.61
	21.27	81		10.43	64.54
	21.33	80.77		10.46	64.65
	21.4	80.91		10.49	64.63
	21.47	80.87		10.53	64.58
	21.53	80.89		10.56	64.63
	21.6	80.91		10.59	64.6
	21.67	80.97		10.63	64.58
	21.73	80.97		10.66	64.71
	21.8	80.97		10.69	64.63
	21.87	81.05		10.73	64.69
	21.93	81		10.76	64.64
	22	81.16		10.79	64.63
	22.07	81.11		10.83	64.69
	22.13	81.13		10.86	64.7
	22.2	81.25		10.89	64.67
	22.27	81.16		10.93	64.74
	22.33	81.29		10.96	64.65
	22.4	81.2		10.99	64.75
	22.47	81.26		11.03	64.73
	22.53	81.24		11.06	64.75
	22.6	81.3		11.09	64.83
	22.67	81.24		11.13	64.66
	22.73	81.28		11.16	64.84
	22.8	81.33		11.19	64.78
	22.87	81.35		11.23	64.72
	22.93	81.33		11.26	64.82
	23	81.4		11.29	64.7
	23.07	81.33		11.33	64.74
	23.13	81.46		11.36	64.69
	23.2	81.46		11.39	64.77
	23.27	81.33		11.43	64.7
	23.33	81.44		11.46	64.73
	23.4	81.36		11.49	64.79
	23.47	81.39		11.53	64.68
	23.53	81.32		11.56	64.68
	23.6	81.34		11.59	64.69
	23.67	81.2		11.63	64.73
	23.73	81.33		11.66	64.72
	23.8	81.3		11.69	64.64
	23.87	81.28		11.73	64.6
	23.93	81.31		11.76	64.67
	24	81.39		11.79	64.69
	24.07	81.28		11.82	64.63
	24.13	81.39		11.86	64.57
	24.2	81.3		11.89	64.64
	24.27	81.31		11.92	64.63
	24.33	81.33		11.96	64.56
	24.4	81.33		11.99	64.55
	24.47	81.36		12.02	64.61
	24.53	81.32		12.06	64.54
	24.6	81.44		12.09	64.59
	24.67	81.33		12.12	64.54
	24.73	81.44		12.16	64.59
	24.87	81.43		12.19	64.57
	24.93	81.44		12.22	64.48
	25	81.44		12.26	64.5
	25.07	81.51		12.29	64.58
	25.13	81.49		12.32	64.62
	25.2	81.51		12.36	64.54
	25.27	81.55		12.39	64.56
	25.33	81.68		12.42	64.59
	25.4	81.49		12.46	64.64
	25.47	81.72		12.49	64.65
	25.53	81.74		12.52	64.58
	25.6	81.72		12.56	64.61
	25.67	81.68		12.59	64.58
	25.73	81.75		12.62	64.65
	25.8	81.67		12.66	64.64
	25.87	81.65		12.69	64.63
	25.93	81.65		12.72	64.61
	26	81.5		12.76	64.65
	26.07	81.55		12.79	64.55
	26.13	81.61		12.82	64.68
	26.2	81.54		12.86	64.66
	26.27	81.47		12.89	64.6
	26.33	81.55		12.92	64.65
	26.4	81.3		12.96	64.71
	26.47	81.55		12.99	64.68
	26.53	81.42		13.02	64.76
	26.6	81.4		13.06	64.66
	26.67	81.47		13.09	64.69
	26.73	81.35		13.12	64.69
	26.8	81.25		13.16	64.58
	26.87	81.4		13.19	64.63
	26.93	81.33		13.22	64.73
	27	81.29		13.26	64.74
	27.07	81.27		13.29	64.74
	27.13	81.21		13.32	64.63
	27.2	81.19		13.36	64.7
	27.27	81.19		13.39	64.74
	27.33	81.17		13.42	64.64
	27.4	81.16		13.46	64.69
	27.47	81.18		13.49	64.71
	27.53	81.14		13.52	64.71
	27.6	81.24		13.56	64.64
	27.67	81.19		13.59	64.71
	27.73	81.11		13.62	64.73
	27.8	81.14		13.66	64.7
	27.87	81.14		13.69	64.72
	27.93	81.08		13.72	64.69
	28	81.11		13.76	64.68
	28.07	81.13		13.79	64.75
	28.13	81.01		13.82	64.72
	28.2	81.1		13.86	64.73
	28.27	81.06		13.89	64.77
	28.33	80.99		13.92	64.77
	28.4	81.01		13.96	64.79
	28.47	81.02		13.99	64.83
	28.53	80.97		14.02	64.72
	28.6	81.05		14.06	64.75
	28.67	81		14.09	64.83
	28.73	81.01		14.12	64.87
	28.87	81.08		14.16	64.87
	28.93	80.94		14.19	64.87
	29	80.99		14.22	64.9
	29.07	81.02		14.26	64.94
	29.13	81.09		14.29	64.88
	29.2	81.1		14.32	64.86
	29.27	81.09		14.36	64.95
	29.33	81.05		14.39	64.93
	29.4	81.08		14.42	65
	29.47	81.11		14.46	65.01
	29.53	81.05		14.49	65.06
	29.6	81.11		14.52	65.06
	29.67	81.12		14.56	65.06
	29.73	81.06		14.59	64.99
	29.8	81.05		14.62	65.06
	29.87	81.07		14.66	65.14
	29.93	81.03		14.69	65.08
	30	81.08		14.72	65.07
	30.07	81.01		14.76	65.15
	30.13	81.06		14.79	65.17
	30.2	81.06		14.82	65.12
	30.27	81		14.86	65.12
	30.33	81.06		14.89	65.06
	30.4	81.07		14.92	65.16
	30.47	81.03		14.96	65.12
	30.53	81.04		14.99	65.15
	30.6	81.05		15.02	65.2
	30.67	81.04		15.06	65.17
	30.73	81.05		15.09	65.14
	30.8	81.08		15.12	65.06
	30.87	80.94		15.16	65.08
	30.93	81.05		15.19	65.17
	31	80.97		15.22	65.13
	31.07	81.01		15.26	65.09
	31.13	81.02		15.29	65.02
	31.2	81.1		15.32	65.08
	31.27	81.06		15.36	65.14
	31.33	81.13		15.39	65.14
	31.4	81.08		15.42	65.1
	31.47	81.04		15.46	65.18
	31.53	81.13		15.49	65.12
	31.6	81.24		15.52	65.09
	31.67	81.14		15.56	65.16
	31.73	81.3		15.59	65.11
	31.8	81.19		15.62	65.16
	31.87	81.18		15.66	65.02
	31.93	81.2		15.69	65.03
	32	81.21		15.72	65.11
	32.07	81.2		15.76	65.1
	32.13	81.22		15.79	64.99
	32.2	81.17		15.82	64.92
	32.27	81.08		15.86	65.07
	32.33	81.09		15.89	65.08
	32.4	81.04		15.92	65.04
	32.47	80.98		15.96	64.98
	32.53	81.02		15.99	64.98
	32.6	80.9		16.02	65.03
	32.67	80.83		16.06	65.01
	32.73	80.84		16.09	65.01
	32.87	80.8		16.12	64.92
	32.93	80.9		16.16	64.99
	33	80.78		16.19	64.92
	33.07	80.82		16.22	64.9
	33.13	80.83		16.26	64.92
	33.2	80.82		16.29	64.98
	33.27	80.85		16.32	65.04
	33.33	80.82		16.36	64.96
	33.4	80.81		16.39	64.9
	33.47	80.83		16.42	65.01
	33.53	80.88		16.46	65.02
	33.6	80.89		16.49	65.01
	33.67	80.94		16.52	64.94
	33.73	80.93		16.56	64.93
	33.8	80.96		16.59	65.04
	33.87	81.04		16.62	64.97
	33.93	81.02		16.66	64.97
	34	80.99		16.69	64.94
	34.07	80.98		16.72	64.93
	34.13	81.04		16.76	64.89
	34.2	81.01		16.79	64.99
	34.27	81.05		16.82	65.01
	34.33	81.03		16.86	65.02
	34.4	80.89		16.89	64.96
	34.47	80.96		16.92	64.94
	34.53	80.89		16.96	64.98
	34.6	80.85		16.99	65
	34.67	80.83		17.02	65.01
	34.73	80.83		17.06	64.94
	34.8	80.71		17.09	65.03
	34.87	80.74		17.12	65.02
	34.93	80.76		17.16	65.03
	35	80.59		17.19	64.96
	35.07	80.72		17.22	65
	35.13	80.69		17.26	64.91
	35.2	80.66		17.29	65.02
	35.27	80.71		17.32	64.99
	35.33	80.77		17.36	65.05
	35.4	80.63		17.39	65.06
	35.47	80.8		17.42	65.08
	35.53	80.84		17.46	65.06
	35.6	80.75		17.49	65.07
	35.67	80.77		17.52	65.03
	35.73	80.78		17.56	65.05
	35.8	80.87		17.59	64.99
	35.87	80.89		17.62	65.1
	35.93	80.92		17.66	65.16
	36	80.85		17.69	65.08
	36.07	80.89		17.72	65.08
	36.13	80.92		17.76	65
	36.2	80.86		17.79	65.08
	36.27	80.95		17.82	64.99
	36.33	80.95		17.86	65.09
	36.4	80.91		17.89	65.08
	36.47	80.87		17.92	65.1
	36.53	80.93		17.96	65.05
	36.6	80.84		17.99	64.99
	36.67	80.88		18.02	64.97
	36.73	80.87		18.06	65.06
	36.87	80.84		18.09	65.02
	36.93	80.78		18.12	65
	37	80.86		18.16	64.86
	37.07	80.86		18.19	65.03
	37.13	80.89		18.22	65.03
	37.2	80.87		18.26	64.92
	37.27	80.89		18.29	64.86
	37.33	80.85		18.32	64.87
	37.4	80.84		18.36	64.84
	37.47	80.86		18.39	64.87
	37.53	80.79		18.42	64.81
	37.6	80.89		18.46	64.81
	37.67	80.83		18.49	64.79
	37.73	80.81		18.52	64.8
	37.8	80.86		18.56	64.72
	37.87	80.92		18.59	64.69
	37.93	80.95		18.62	64.78
	38	80.92		18.66	64.72
	38.07	81.07		18.69	64.69
	38.13	80.94		18.72	64.64
	38.2	81.06		18.76	64.61
	38.27	81.11		18.79	64.66
	38.33	81.09		18.82	64.57
	38.4	81.06		18.86	64.61
	38.47	81.13		18.89	64.59
	38.53	81.07		18.92	64.57
	38.6	81.12		18.96	64.63
	38.67	81.14		18.99	64.57
	38.73	81.14		19.02	64.58
	38.8	81.24		19.06	64.51
	38.86	81.14		19.09	64.5
	38.93	81.16		19.12	64.53
	39	81.23		19.16	64.55
	39.06	81.27		19.19	64.59
	39.13	81.19		19.22	64.56
	39.2	81.3		19.26	64.6
	39.26	81.36		19.29	64.57
	39.33	81.38		19.32	64.58
	39.4	81.43		19.36	64.56
	39.46	81.47		19.39	64.61
	39.53	81.46		19.42	64.52
	39.6	81.49		19.46	64.59
	39.66	81.58		19.49	64.54
	39.73	81.6		19.52	64.62
	39.8	81.67		19.56	64.66
	39.86	81.58		19.59	64.61
	39.93	81.7		19.62	64.61
	40	81.71		19.66	64.61
	40.06	81.74		19.69	64.69
	40.13	81.64		19.72	64.63
	40.2	81.71		19.76	64.65
	40.26	81.64		19.79	64.57
	40.33	81.71		19.82	64.7
	40.4	81.68		19.86	64.72
	40.46	81.47		19.89	64.65
	40.53	81.58		19.92	64.71
	40.6	81.5		19.96	64.62
	40.66	81.5		19.99	64.75
	40.73	81.46		20.02	64.71
	40.86	81.33		20.06	64.63
	40.93	81.33		20.09	64.72
	41	81.37		20.12	64.68
	41.06	81.29		20.16	64.69
	41.13	81.38		20.19	64.75
	41.2	81.42		20.22	64.74
	41.26	81.36		20.26	64.69
	41.33	81.37		20.29	64.68
	41.4	81.45		20.32	64.69
	41.46	81.38		20.36	64.72
	41.53	81.51		20.39	64.77
	41.6	81.52		20.42	64.77
	41.66	81.44		20.46	64.77
	41.73	81.73		20.49	64.77
	41.8	81.63		20.52	64.7
	41.86	81.62		20.56	64.68
	41.93	81.73		20.59	64.69
	42	81.74		20.62	64.77
	42.06	81.67		20.66	64.65
	42.13	81.83		20.69	64.77
	42.2	81.83		20.72	64.74
	42.26	81.8		20.76	64.74
	42.33	81.85		20.79	64.79
	42.4	81.79		20.82	64.76
	42.46	81.91		20.86	64.72
	42.53	81.82		20.89	64.73
	42.6	81.83		20.92	64.73
	42.66	81.85		20.96	64.76
	42.73	81.82		20.99	64.67
	42.8	81.88		21.02	64.74
	42.86	81.83		21.06	64.74
	42.93	81.89		21.09	64.68
	43	81.77		21.12	64.76
	43.06	81.83		21.16	64.69
	43.13	81.86		21.19	64.73
	43.2	81.8		21.22	64.67
	43.26	81.85		21.26	64.62
	43.33	81.79		21.29	64.66
	43.4	81.75		21.32	64.69
	43.46	81.65		21.36	64.66
	43.53	81.78		21.39	64.64
	43.6	81.58		21.42	64.69
	43.66	81.67		21.46	64.65
	43.73	81.48		21.49	64.65
	43.8	81.45		21.52	64.61
	43.86	81.47		21.55	64.57
	43.93	81.38		21.59	64.59
	44	81.26		21.62	64.56
	44.06	81.26		21.65	64.59
	44.13	81.19		21.69	64.55
	44.2	81.13		21.72	64.57
	44.26	81.16		21.75	64.47
	44.33	81.2		21.79	64.48
	44.4	81.13		21.82	64.54
	44.46	81.13		21.85	64.48
	44.53	81.13		21.89	64.48
	44.6	81.11		21.92	64.37
	44.66	81.17		21.95	64.41
	44.73	81.14		21.99	64.41
	44.86	81.1		22.02	64.39
	44.93	81.08		22.05	64.46
	45	80.99		22.09	64.42
	45.06	81.07		22.12	64.47
	45.13	81.05		22.15	64.39
	45.2	80.97		22.19	64.43
	45.26	81		22.22	64.37
	45.33	80.94		22.25	64.42
	45.4	80.88		22.29	64.32
	45.46	80.96		22.32	64.48
	45.53	80.98		22.35	64.45
	45.6	80.99		22.39	64.43
	45.66	80.99		22.42	64.5
	45.73	80.93		22.45	64.42
	45.8	81.04		22.49	64.43
	45.86	81.05		22.52	64.59
	45.93	81.03		22.55	64.48
	46	81.08		22.59	64.42
	46.06	81.12		22.62	64.57
	46.13	81.08		22.65	64.55
	46.2	81.11		22.69	64.58
	46.26	81.09		22.72	64.56
	46.33	81.04		22.75	64.57
	46.4	81.09		22.79	64.6
	46.46	81.03		22.82	64.53
	46.53	81.1		22.85	64.56
	46.6	81.06		22.89	64.63
	46.66	81.14		22.92	64.59
	46.73	81.11		22.95	64.64
	46.8	81.17		22.99	64.68
	46.86	81.18		23.02	64.57
	46.93	81.08		23.05	64.62
	47	81.23		23.09	64.65
	47.06	81.32		23.12	64.63
	47.13	81.18		23.15	64.68
	47.2	81.22		23.19	64.61
	47.26	81.26		23.22	64.67
	47.33	81.25		23.25	64.61
	47.4	81.22		23.29	64.56
	47.46	81.27		23.32	64.66
	47.53	81.06		23.35	64.65
	47.6	81.17		23.39	64.49
	47.66	81.13		23.42	64.68
	47.73	81.08		23.45	64.67
	47.8	81.1		23.49	64.65
	47.86	81.05		23.52	64.59
	47.93	80.98		23.55	64.58
	48	81.05		23.59	64.59
	48.06	81.03		23.62	64.52
	48.13	81		23.65	64.63
	48.2	81.04		23.69	64.6
	48.26	81		23.72	64.61
	48.33	81		23.75	64.57
	48.4	81.03		23.79	64.61
	48.46	81.02		23.82	64.61
	48.53	80.97		23.85	64.56
	48.6	81.03		23.89	64.5
	48.66	81.03		23.92	64.62
	48.73	80.92		23.95	64.59
	48.86	81.03		23.99	64.57
	48.93	81.03		24.02	64.56
	49	81.04		24.05	64.63
	49.06	81.03		24.09	64.6
	49.13	81.09		24.12	64.61
	49.2	81.16		24.15	64.6
	49.26	81.13		24.19	64.58
	49.33	81.25		24.22	64.53
	49.4	81.21		24.25	64.59
	49.46	81.28		24.29	64.56
	49.53	81.28		24.32	64.59
	49.6	81.31		24.35	64.61
	49.66	81.28		24.39	64.61
	49.73	81.38		24.42	64.6
	49.8	81.41		24.45	64.62
	49.86	81.39		24.49	64.62
	49.93	81.58		24.52	64.71
	50	81.55		24.55	64.64
	50.06	81.58		24.59	64.69
	50.13	81.6		24.62	64.61
	50.2	81.67		24.65	64.64
	50.26	81.63		24.69	64.64
	50.33	81.67		24.72	64.65
	50.4	81.77		24.75	64.65
	50.46	81.79		24.79	64.66
	50.53	81.71		24.82	64.59
	50.6	81.69		24.85	64.6
	50.66	81.59		24.89	64.6
	50.73	81.59		24.92	64.63
	50.8	81.63		24.95	64.67
	50.86	81.51		24.99	64.68
	50.93	81.47		25.02	64.63
	51	81.39		25.05	64.61
	51.06	81.29		25.09	64.63
	51.13	81.34		25.12	64.64
	51.2	81.3		25.15	64.58
	51.26	81.21		25.19	64.57
	51.33	81.27		25.22	64.56
	51.4	81.25		25.25	64.56
	51.46	81.11		25.29	64.6
	51.53	81.2		25.32	64.61
	51.6	81.26		25.35	64.48
	51.66	81.11		25.39	64.51
	51.73	81.19		25.42	64.59
	51.8	81.28		25.45	64.51
	51.86	81.12		25.49	64.56
	51.93	81.31		25.52	64.49
	52	81.29		25.55	64.61
	52.06	81.33		25.59	64.58
	52.13	81.41		25.62	64.56
	52.2	81.49		25.65	64.58
	52.26	81.53		25.69	64.69
	52.33	81.5		25.72	64.58
	52.4	81.63		25.75	64.59
	52.46	81.56		25.79	64.63
	52.53	81.73		25.82	64.66
	52.6	81.75		25.85	64.62
	52.66	81.71		25.89	64.65
	52.73	81.79		25.92	64.59
	52.86	81.82		25.95	64.73
	52.93	81.91		25.99	64.71
	53	81.84		26.02	64.79
	53.06	81.79		26.05	64.76
	53.13	81.79		26.09	64.73
	53.2	81.72		26.12	64.75
	53.26	81.66		26.15	64.79
	53.33	81.58		26.19	64.75
	53.4	81.51		26.22	64.88
	53.46	81.4		26.25	64.84
	53.53	81.41		26.29	64.84
	53.6	81.35		26.32	64.85
	53.66	81.31		26.35	64.91
	53.73	81.26		26.39	64.82
	53.8	81.27		26.42	64.84
	53.86	81.25		26.45	64.9
	53.93	81.25		26.49	64.89
	54	81.22		26.52	64.9
	54.06	81.22		26.55	64.89
	54.13	81.27		26.59	64.92
	54.2	81.24		26.62	64.83
	54.26	81.28		26.65	64.85
	54.33	81.36		26.69	64.84
	54.4	81.34		26.72	64.95
	54.46	81.34		26.75	64.92
	54.53	81.46		26.79	64.86
	54.6	81.36		26.82	64.8
	54.66	81.42		26.85	64.85
	54.73	81.54		26.89	64.86
	54.8	81.51		26.92	64.79
	54.86	81.56		26.95	64.66
	54.93	81.64		26.99	64.74
	55	81.5		27.02	64.77
	55.06	81.73		27.05	64.85
	55.13	81.62		27.09	64.68
	55.2	81.66		27.12	64.67
	55.26	81.72		27.15	64.65
	55.33	81.64		27.19	64.7
	55.4	81.56		27.22	64.57
	55.46	81.51		27.25	64.65
	55.53	81.59		27.29	64.63
	55.6	81.38		27.32	64.6
	55.66	81.43		27.35	64.56
	55.73	81.38		27.39	64.57
	55.8	81.3		27.42	64.6
	55.86	81.33		27.45	64.5
	55.93	81.29		27.49	64.55
	56	81.19		27.52	64.48
	56.06	81.25		27.55	64.5
	56.13	81.25		27.59	64.45
	56.2	81.22		27.62	64.44
	56.26	81.25		27.65	64.47
	56.33	81.29		27.69	64.42
	56.4	81.25		27.72	64.37
	56.46	81.3		27.75	64.44
	56.53	81.3		27.79	64.49
	56.6	81.18		27.82	64.43
	56.66	81.32		27.85	64.36
	56.73	81.28		27.89	64.4
	56.86	81.33		27.92	64.39
	56.93	81.36		27.95	64.41
	57	81.34		27.99	64.43
	57.06	81.37		28.02	64.37
	57.13	81.36		28.05	64.46
	57.2	81.45		28.09	64.37
	57.26	81.42		28.12	64.42
	57.33	81.39		28.15	64.42
	57.4	81.4		28.19	64.42
	57.46	81.31		28.22	64.42
	57.53	81.37		28.25	64.34
	57.6	81.34		28.29	64.37
	57.66	81.27		28.32	64.42
	57.73	81.34		28.35	64.42
	57.8	81.27		28.39	64.44
	57.86	81.29		28.42	64.41
	57.93	81.29		28.45	64.43
	58	81.28		28.49	64.45
	58.06	81.29		28.52	64.48
	58.13	81.28		28.55	64.51
	58.2	81.29		28.59	64.48
	58.26	81.32		28.62	64.56
	58.33	81.41		28.65	64.46
	58.4	81.44		28.69	64.55
	58.46	81.4		28.72	64.5
	58.53	81.41		28.75	64.61
	58.6	81.46		28.79	64.42
	58.66	81.57		28.82	64.56
	58.73	81.44		28.85	64.57
	58.8	81.52		28.89	64.54
	58.86	81.62		28.92	64.57
	58.93	81.52		28.95	64.61
	59	81.6		28.99	64.58
	59.06	81.7		29.02	64.63
	59.13	81.62		29.05	64.63
	59.2	81.67		29.09	64.67
	59.26	81.7		29.12	64.58
	59.33	81.67		29.15	64.67
	59.4	81.53		29.19	64.66
	59.46	81.68		29.22	64.66
	59.53	81.52		29.25	64.7
	59.6	81.72		29.29	64.7
	59.66	81.62		29.32	64.7
	59.73	81.53		29.35	64.72
	59.8	81.53		29.39	64.73
	59.86	81.42		29.42	64.79
	59.93	81.42		29.45	64.76
	60	81.36		29.49	64.67
	60.06	81.32		29.52	64.74
	60.13	81.17		29.55	64.75
	60.2	81.17		29.59	64.74
	60.26	81.11		29.62	64.74
	60.33	81.13		29.65	64.81
	60.4	81.11		29.69	64.77
	60.46	81.04		29.72	64.78
	60.53	81.03		29.75	64.83
	60.6	81.08		29.79	64.77
	60.66	81.11		29.82	64.78
	60.73	81.13		29.85	64.76
	60.86	81.08		29.89	64.76
	60.93	81.1		29.92	64.78
	61	81.23		29.95	64.79
	61.06	81.09		29.99	64.77
	61.13	81.18		30.02	64.74
	61.2	81.22		30.05	64.79
	61.26	81.18		30.09	64.8
	61.33	81.25		30.12	64.74
	61.4	81.23		30.15	64.75
	61.46	81.15		30.19	64.84
	61.53	81.16		30.22	64.75
	61.6	81.14		30.25	64.75
	61.66	81.13		30.29	64.76
	61.73	81.17		30.32	64.74
	61.8	81.14		30.35	64.75
	61.86	81.13		30.39	64.73
	61.93	81.08		30.42	64.66
	62	81.15		30.45	64.7
	62.06	81.06		30.49	64.75
	62.13	81.13		30.52	64.72
	62.2	81.11		30.55	64.7
	62.26	81		30.59	64.7
	62.33	81.12		30.62	64.73
	62.4	81.06		30.65	64.71
	62.46	81.07		30.69	64.67
	62.53	81.17		30.72	64.66
	62.6	81.14		30.75	64.68
	62.66	81.11		30.79	64.66
	62.73	81.2		30.82	64.66
	62.8	81.21		30.85	64.65
	62.86	81.2		30.89	64.74
	62.93	81.26		30.92	64.71
	63	81.25		30.95	64.67
	63.06	81.15		30.98	64.6
	63.13	81.3		31.02	64.65
	63.2	81.26		31.05	64.68
	63.26	81.16		31.09	64.64
	63.33	81.19		31.12	64.74
	63.4	81.13		31.15	64.68
	63.46	81.13		31.19	64.67
	63.53	81.12		31.22	64.71
	63.6	81.07		31.25	64.66
	63.66	81.07		31.29	64.63
	63.73	81.15		31.32	64.7
	63.8	81.07		31.35	64.7
	63.86	81.08		31.38	64.66
	63.93	81.12		31.42	64.66
	64	81.1		31.45	64.7
	64.06	81.16		31.48	64.64
	64.13	81.18		31.52	64.68
	64.2	81.12		31.55	64.58
	64.26	81.22		31.58	64.72
	64.33	81.22		31.62	64.66
	64.4	81.2		31.65	64.64
	64.46	81.17		31.68	64.66
	64.53	81.18		31.72	64.61
	64.6	81.09		31.75	64.67
	64.66	81.19		31.78	64.7
	64.73	81.11		31.82	64.6
	64.86	81.17		31.85	64.62
	64.93	81.17		31.88	64.59
	65	81.09		31.92	64.59
	65.06	81.13		31.95	64.64
	65.13	81.1		31.98	64.67
	65.2	81.04		32.02	64.65
	65.26	81.07		32.05	64.59
	65.33	81.05		32.08	64.6
	65.4	80.98		32.12	64.61
	65.46	80.96		32.15	64.65
	65.53	80.96		32.18	64.58
	65.6	80.92		32.22	64.48
	65.66	80.85		32.25	64.51
	65.73	80.91		32.28	64.56
	65.8	80.76		32.32	64.53
	65.86	80.87		32.35	64.56
	65.93	80.79		32.38	64.58
	66	80.75		32.42	64.52
	66.06	80.75		32.45	64.56
	66.13	80.84		32.48	64.52
	66.2	80.77		32.52	64.51
	66.26	80.8		32.55	64.5
	66.33	80.82		32.58	64.34
	66.4	80.83		32.62	64.47
	66.46	80.81		32.65	64.49
	66.53	80.84		32.68	64.47
	66.6	80.8		32.72	64.44
	66.66	80.81		32.75	64.41
	66.73	80.82		32.78	64.43
	66.8	80.75		32.82	64.42
	66.86	80.86		32.85	64.42
	66.93	80.73		32.88	64.41
	67	80.85		32.92	64.44
	67.06	80.8		32.95	64.37
	67.13	80.82		32.98	64.42
	67.2	80.73		33.02	64.45
	67.26	80.9		33.05	64.42
	67.33	80.84		33.08	64.4
	67.4	80.85		33.12	64.32
	67.46	80.95		33.15	64.39
	67.53	80.91		33.18	64.41
	67.6	80.97		33.22	64.41
	67.66	81.02		33.25	64.38
	67.73	81.02		33.28	64.39
	67.8	81.02		33.32	64.4
	67.86	81.07		33.35	64.39
	67.93	80.96		33.38	64.43
	68	81.01		33.42	64.44
	68.06	81.05		33.45	64.4
	68.13	80.95		33.48	64.39
	68.2	80.98		33.52	64.42
	68.26	81.01		33.55	64.42
	68.33	80.88		33.58	64.42
	68.4	80.94		33.62	64.5
	68.46	80.99		33.65	64.45
	68.53	80.86		33.68	64.39
	68.6	80.84		33.72	64.39
	68.66	80.89		33.75	64.49
	68.73	80.84		33.78	64.41
	68.86	80.95		33.82	64.47
	68.93	80.75		33.85	64.39
	68.99	80.93		33.88	64.45
	69.06	80.94		33.92	64.46
	69.13	80.88		33.95	64.53
	69.19	81.03		33.98	64.45
	69.26	81.01		34.02	64.49
	69.33	81.02		34.05	64.48
	69.39	81.17		34.08	64.54
	69.46	81.15		34.12	64.53
	69.53	81.15		34.15	64.58
	69.59	81.22		34.18	64.5
	69.66	81.22		34.22	64.59
	69.73	81.17		34.25	64.59
	69.79	81.25		34.28	64.56
	69.86	81.34		34.32	64.6
	69.93	81.14		34.35	64.6
	69.99	81.23		34.38	64.6
	70.06	81.17		34.42	64.68
	70.13	81.08		34.45	64.63
	70.19	81.07		34.48	64.67
	70.26	81.07		34.52	64.64
	70.33	80.86		34.55	64.64
	70.39	80.94		34.58	64.64
	70.46	80.94		34.62	64.72
	70.53	80.86		34.65	64.65
	70.59	80.97		34.68	64.64
	70.66	80.87		34.72	64.63
	70.73	80.83		34.75	64.72
	70.79	80.9		34.78	64.69
	70.86	80.84		34.82	64.7
	70.93	80.82		34.85	64.68
	70.99	80.91		34.88	64.67
	71.06	80.86		34.92	64.58
	71.13	80.89		34.95	64.64
	71.19	80.91		34.98	64.68
	71.26	80.83		35.02	64.6
	71.33	80.91		35.05	64.67
	71.39	80.96		35.08	64.7
	71.46	80.91		35.12	64.63
	71.53	80.9		35.15	64.6
	71.59	80.98		35.18	64.6
	71.66	80.94		35.22	64.57
	71.73	81.04		35.25	64.61
	71.79	81.02		35.28	64.57
	71.86	80.92		35.32	64.52
	71.93	80.93		35.35	64.61
	71.99	81.02		35.38	64.6
	72.06	80.92		35.42	64.51
	72.13	80.97		35.45	64.56
	72.19	80.96		35.48	64.62
	72.26	80.86		35.52	64.58
	72.33	80.98		35.55	64.53
	72.39	80.96		35.58	64.59
	72.46	80.96		35.62	64.51
	72.53	80.97		35.65	64.5
	72.59	81.06		35.68	64.54
	72.66	80.96		35.72	64.49
	72.73	81.06		35.75	64.6
	72.86	80.99		35.78	64.55
	72.93	81.12		35.82	64.61
	72.99	81.17		35.85	64.61
	73.06	81.07		35.88	64.49
	73.13	81.16		35.92	64.56
	73.19	81.07		35.95	64.55
	73.26	81.02		35.98	64.56
	73.33	81.08		36.02	64.44
	73.39	81.06		36.05	64.56
	73.46	80.92		36.08	64.54
	73.53	80.96		36.12	64.59
	73.59	80.83		36.15	64.58
	73.66	80.87		36.18	64.54
	73.73	80.77		36.22	64.5
	73.79	80.8		36.25	64.55
	73.86	80.76		36.28	64.55
	73.93	80.72		36.32	64.55
	73.99	80.81		36.35	64.63
	74.06	80.75		36.38	64.54
	74.13	80.78		36.42	64.62
	74.19	80.81		36.45	64.6
	74.26	80.78		36.48	64.56
	74.33	80.8		36.52	64.56
	74.39	80.83		36.55	64.64
	74.46	80.94		36.58	64.53
	74.53	80.94		36.62	64.6
	74.59	80.94		36.65	64.58
	74.66	81.03		36.68	64.61
	74.73	81.07		36.72	64.59
	74.79	81.12		36.75	64.52
	74.86	81.12		36.78	64.61
	74.93	81.23		36.82	64.56
	74.99	81.2		36.85	64.62
	75.06	81.22		36.88	64.57
	75.13	81.29		36.92	64.58
	75.19	81.33		36.95	64.54
	75.26	81.35		36.98	64.61
	75.33	81.42		37.02	64.58
	75.39	81.3		37.05	64.59
	75.46	81.41		37.08	64.59
	75.53	81.35		37.12	64.59
	75.59	81.29		37.15	64.67
	75.66	81.28		37.18	64.67
	75.73	81.26		37.22	64.66
	75.79	81.26		37.25	64.53
	75.86	81.26		37.28	64.63
	75.93	81.25		37.32	64.67
	75.99	81.2		37.35	64.64
	76.06	81.17		37.38	64.59
	76.13	81.18		37.42	64.58
	76.19	81.17		37.45	64.67
	76.26	81.19		37.48	64.68
	76.33	81.2		37.52	64.63
	76.39	81.23		37.55	64.67
	76.46	81.3		37.58	64.7
	76.53	81.25		37.62	64.68
	76.59	81.26		37.65	64.7
	76.66	81.25		37.68	64.69
	76.73	81.29		37.72	64.73
	76.86	81.38		37.75	64.73
	76.93	81.32		37.78	64.66
	76.99	81.38		37.82	64.74
	77.06	81.42		37.85	64.75
	77.13	81.5		37.88	64.77
	77.19	81.39		37.92	64.82
	77.26	81.51		37.95	64.69
	77.33	81.45		37.98	64.8
	77.39	81.51		38.02	64.88
	77.46	81.6		38.05	64.75
	77.53	81.52		38.08	64.77
	77.59	81.54		38.12	64.75
	77.66	81.66		38.15	64.79
	77.73	81.55		38.18	64.78
	77.79	81.55		38.22	64.75
	77.86	81.59		38.25	64.83
	77.93	81.55		38.28	64.8
	77.99	81.5		38.32	64.85
	78.06	81.64		38.35	64.68
	78.13	81.44		38.38	64.76
	78.19	81.57		38.42	64.85
	78.26	81.5		38.45	64.77
	78.33	81.47		38.48	64.79
	78.39	81.48		38.52	64.75
	78.46	81.5		38.55	64.84
	78.53	81.38		38.58	64.77
	78.59	81.45		38.62	64.8
	78.66	81.48		38.65	64.78
	78.73	81.4		38.68	64.72
	78.79	81.5		38.72	64.89
	78.86	81.49		38.75	64.76
	78.93	81.37		38.78	64.82
	78.99	81.42		38.82	64.84
	79.06	81.4		38.85	64.8
	79.13	81.34		38.88	64.78
	79.19	81.45		38.92	64.81
	79.26	81.36		38.95	64.78
	79.33	81.39		38.98	64.91
	79.39	81.44		39.02	64.83
	79.46	81.41		39.05	64.81
	79.53	81.4		39.08	64.85
	79.59	81.41		39.12	64.82
	79.66	81.38		39.15	64.86
	79.73	81.42		39.18	64.8
	79.79	81.42		39.22	64.83
	79.86	81.35		39.25	64.78
	79.93	81.34		39.28	64.82
	79.99	81.41		39.32	64.76
	80.06	81.32		39.35	64.84
	80.13	81.28		39.38	64.81
	80.19	81.36		39.42	64.74
	80.26	81.36		39.45	64.75
	80.33	81.39		39.48	64.86
	80.39	81.4		39.52	64.78
	80.46	81.44		39.55	64.75
	80.53	81.44		39.58	64.73
	80.59	81.39		39.62	64.75
	80.66	81.42		39.65	64.78
	80.73	81.44		39.68	64.73
	80.86	81.4		39.72	64.72
	80.93	81.46		39.75	64.72
	80.99	81.48		39.78	64.77
	81.06	81.39		39.82	64.7
	81.13	81.47		39.85	64.63
	81.19	81.46		39.88	64.66
	81.26	81.38		39.92	64.64
	81.33	81.44		39.95	64.63
	81.39	81.42		39.98	64.62
	81.46	81.35		40.02	64.7
	81.53	81.35		40.05	64.66
	81.59	81.36		40.08	64.61
	81.66	81.2		40.12	64.62
	81.73	81.2		40.15	64.56
	81.79	81.18		40.18	64.56
	81.86	81.14		40.22	64.58
	81.93	81.12		40.25	64.58
	81.99	81.06		40.28	64.64
	82.06	81.06		40.32	64.56
	82.13	81.05		40.35	64.53
	82.19	81.07		40.38	64.54
	82.26	80.92		40.42	64.6
	82.33	81.03		40.45	64.57
	82.39	80.95		40.48	64.6
	82.46	80.93		40.52	64.5
	82.53	80.93		40.55	64.5
	82.59	80.93		40.58	64.53
	82.66	80.9		40.62	64.49
	82.73	80.85		40.65	64.53
	82.79	80.92		40.68	64.45
	82.86	80.82		40.71	64.49
	82.93	80.97		40.75	64.5
	82.99	80.79		40.78	64.48
	83.06	80.83		40.81	64.53
	83.13	80.8		40.85	64.46
	83.19	80.77		40.88	64.42
	83.26	80.77		40.91	64.45
	83.33	80.77		40.95	64.46
	83.39	80.73		40.98	64.49
	83.46	80.56		41.01	64.37
	83.53	80.62		41.05	64.47
	83.59	80.56		41.08	64.46
	83.66	80.58		41.11	64.47
	83.73	80.45		41.15	64.44
	83.79	80.5		41.18	64.44
	83.86	80.49		41.21	64.43
	83.93	80.45		41.25	64.52
	83.99	80.42		41.28	64.38
	84.06	80.3		41.31	64.42
	84.13	80.39		41.35	64.42
	84.19	80.28		41.38	64.42
	84.26	80.3		41.41	64.36
	84.33	80.25		41.45	64.42
	84.39	80.16		41.48	64.44
	84.46	80.28		41.51	64.45
	84.53	80.16		41.55	64.47
	84.59	80.07		41.58	64.39
	84.66	80.05		41.61	64.38
	84.73	80.16		41.65	64.38
	84.86	80.14		41.68	64.47
	84.93	80.11		41.71	64.5
	84.99	79.96		41.75	64.47
	85.06	80.09		41.78	64.47
	85.13	80.08		41.81	64.52
	85.19	80		41.85	64.55
	85.26	80.13		41.88	64.45
	85.33	80.17		41.91	64.47
	85.39	80.09		41.95	64.57
	85.46	80.24		41.98	64.53
	85.53	80.26		42.01	64.57
	85.59	80.2		42.05	64.58
	85.66	80.4		42.08	64.55
	85.73	80.33		42.11	64.54
	85.79	80.33		42.15	64.53
	85.86	80.38		42.18	64.61
	85.93	80.38		42.21	64.64
	85.99	80.28		42.25	64.66
	86.06	80.39		42.28	64.72
	86.13	80.38		42.31	64.62
	86.19	80.29		42.35	64.6
	86.26	80.35		42.38	64.73
	86.33	80.33		42.41	64.68
	86.39	80.29		42.45	64.76
	86.46	80.36		42.48	64.64
	86.53	80.44		42.51	64.67
	86.59	80.31		42.55	64.74
	86.66	80.41		42.58	64.8
	86.73	80.42		42.61	64.79
	86.79	80.34		42.65	64.85
	86.86	80.45		42.68	64.75
	86.93	80.42		42.71	64.8
	86.99	80.34		42.75	64.75
	87.06	80.51		42.78	64.81
	87.13	80.44		42.81	64.85
	87.19	80.54		42.85	64.78
	87.26	80.61		42.88	64.88
	87.33	80.56		42.91	64.87
	87.39	80.58		42.95	64.88
	87.46	80.63		42.98	64.8
	87.53	80.66		43.01	64.8
	87.59	80.64		43.05	64.75
	87.66	80.66		43.08	64.85
	87.73	80.62		43.11	64.8
	87.79	80.69		43.15	64.78
	87.86	80.7		43.18	64.81
	87.93	80.67		43.21	64.88
	87.99	80.7		43.25	64.83
	88.06	80.77		43.28	64.85
	88.13	80.72		43.31	64.89
	88.19	80.71		43.35	64.86
	88.26	80.75		43.38	64.69
	88.33	80.65		43.41	64.78
	88.39	80.66		43.45	64.75
	88.46	80.68		43.48	64.8
	88.53	80.6		43.51	64.7
	88.59	80.6		43.55	64.76
	88.66	80.69		43.58	64.67
	88.73	80.47		43.61	64.67
	88.86	80.43		43.65	64.65
	88.93	80.42		43.68	64.62
	88.99	80.47		43.71	64.66
	89.06	80.42		43.75	64.61
	89.13	80.36		43.78	64.57
	89.19	80.48		43.81	64.63
	89.26	80.38		43.85	64.58
	89.33	80.43		43.88	64.58
	89.39	80.53		43.91	64.48
	89.46	80.48		43.95	64.53
	89.53	80.42		43.98	64.48
	89.59	80.56		44.01	64.58
	89.66	80.56		44.05	64.54
	89.73	80.59		44.08	64.47
	89.79	80.64		44.11	64.53
	89.86	80.59		44.15	64.56
	89.93	80.63		44.18	64.54
	89.99	80.65		44.21	64.54
	90.06	80.73		44.25	64.43
	90.13	80.6		44.28	64.46
	90.19	80.69		44.31	64.47
	90.26	80.59		44.35	64.47
	90.33	80.67		44.38	64.49
	90.39	80.66		44.41	64.48
	90.46	80.69		44.45	64.38
	90.53	80.57		44.48	64.55
	90.59	80.73		44.51	64.47
	90.66	80.62		44.55	64.53
	90.73	80.73		44.58	64.52
	90.79	80.72		44.61	64.49
	90.86	80.66		44.65	64.49
	90.93	80.72		44.68	64.53
	90.99	80.69		44.71	64.46
	91.06	80.74		44.75	64.6
	91.13	80.68		44.78	64.49
	91.19	80.72		44.81	64.52
	91.26	80.58		44.85	64.56
	91.33	80.65		44.88	64.62
	91.39	80.57		44.91	64.58
	91.46	80.54		44.95	64.63
	91.53	80.55		44.98	64.52
	91.59	80.51		45.01	64.49
	91.66	80.45		45.05	64.61
	91.73	80.45		45.08	64.61
	91.79	80.46		45.11	64.61
	91.86	80.35		45.15	64.69
	91.93	80.43		45.18	64.71
	91.99	80.48		45.21	64.62
	92.06	80.38		45.25	64.59
	92.13	80.39		45.28	64.68
	92.19	80.5		45.31	64.65
	92.26	80.45		45.35	64.66
	92.33	80.58		45.38	64.62
	92.39	80.55		45.41	64.66
	92.46	80.57		45.45	64.66
	92.53	80.7		45.48	64.75
	92.59	80.73		45.51	64.68
	92.66	80.83		45.55	64.61
	92.73	80.86		45.58	64.61
	92.86	80.97		45.61	64.74
	92.93	81.05		45.65	64.73
	92.99	80.93		45.68	64.67
	93.06	81.02		45.71	64.61
	93.13	81.08		45.75	64.72
	93.19	81.08		45.78	64.64
	93.26	81.05		45.81	64.65
	93.33	81.14		45.85	64.68
	93.39	81		45.88	64.73
	93.46	81.07		45.91	64.58
	93.53	81.04		45.95	64.63
	93.59	80.98		45.98	64.68
	93.66	81.01		46.01	64.67
	93.73	80.97		46.05	64.69
	93.79	80.9		46.08	64.68
	93.86	80.94		46.11	64.68
	93.93	80.92		46.15	64.67
	93.99	80.81		46.18	64.66
	94.06	80.9		46.21	64.62
	94.13	80.91		46.25	64.67
	94.19	80.89		46.28	64.57
	94.26	80.99		46.31	64.67
	94.33	80.91		46.35	64.67
	94.39	80.91		46.38	64.68
	94.46	80.98		46.41	64.69
	94.53	80.95		46.45	64.63
	94.59	80.98		46.48	64.63
	94.66	81		46.51	64.7
	94.73	81.01		46.55	64.65
	94.79	81.02		46.58	64.69
	94.86	81		46.61	64.72
	94.93	80.98		46.65	64.67
	94.99	80.97		46.68	64.67
	95.06	81.02		46.71	64.71
	95.13	80.92		46.75	64.66
	95.19	81.06		46.78	64.63
	95.26	80.98		46.81	64.61
	95.33	80.95		46.85	64.63
	95.39	80.98		46.88	64.63
	95.46	80.99		46.91	64.54
	95.53	80.97		46.95	64.66
	95.59	81		46.98	64.62
	95.66	80.99		47.01	64.58
	95.73	80.94		47.05	64.68
	95.79	80.91		47.08	64.59
	95.86	81.02		47.11	64.64
	95.93	80.94		47.15	64.68
	95.99	81.03		47.18	64.61
	96.06	80.93		47.21	64.66
	96.13	80.89		47.25	64.62
	96.19	80.95		47.28	64.65
	96.26	80.86		47.31	64.69
	96.33	80.85		47.35	64.66
	96.39	80.83		47.38	64.69
	96.46	80.84		47.41	64.63
	96.53	80.73		47.45	64.73
	96.59	80.81		47.48	64.65
	96.66	80.76		47.51	64.68
	96.73	80.78		47.55	64.68
	96.86	80.76		47.58	64.69
	96.93	80.67		47.61	64.74
	96.99	80.81		47.65	64.71
	97.06	80.77		47.68	64.78
	97.13	80.75		47.71	64.74
	97.19	80.77		47.75	64.69
	97.26	80.79		47.78	64.77
	97.33	80.7		47.81	64.77
	97.39	80.73		47.85	64.79
	97.46	80.78		47.88	64.78
	97.53	80.62		47.91	64.74
	97.59	80.78		47.95	64.75
	97.66	80.58		47.98	64.88
	97.73	80.66		48.01	64.76
	97.79	80.64		48.05	64.82
	97.86	80.56		48.08	64.8
	97.93	80.58		48.11	64.82
	97.99	80.6		48.15	64.83
	98.06	80.54		48.18	64.84
	98.13	80.55		48.21	64.82
	98.19	80.56		48.25	64.91
	98.26	80.44		48.28	64.83
	98.33	80.48		48.31	64.84
	98.39	80.54		48.35	64.86
	98.46	80.46		48.38	64.9
	98.53	80.37		48.41	64.88
	98.59	80.46		48.45	64.87
	98.66	80.28		48.48	64.87
	98.73	80.46		48.51	64.83
	98.79	80.38		48.55	64.9
	98.86	80.4		48.58	64.9
	98.93	80.36		48.61	64.89
	98.99	80.37		48.65	64.95
	99.06	80.41		48.68	64.86
	99.13	80.46		48.71	64.84
	99.19	80.5		48.75	64.85
	99.26	80.37		48.78	64.88
	99.32	80.6		48.81	64.82
	99.39	80.48		48.85	64.73
	99.46	80.59		48.88	64.81
	99.52	80.56		48.91	64.76
	99.59	80.6		48.95	64.81
	99.66	80.5		48.98	64.78
	99.72	80.59		49.01	64.74
	99.79	80.43		49.05	64.74
	99.86	80.49		49.08	64.74
	99.92	80.49		49.11	64.68
	99.99	80.36		49.15	64.61
	100.06	80.29		49.18	64.65
	100.12	80.4		49.21	64.66
	100.19	80.34		49.25	64.71
	100.26	80.23		49.28	64.63
	100.32	80.27		49.31	64.66
	100.39	80.15		49.35	64.66
	100.46	80.17		49.38	64.61
	100.52	80.07		49.41	64.6
	100.59	80.13		49.45	64.59
	100.66	80.08		49.48	64.65
	100.72	80.17		49.51	64.59
	100.86	80.15		49.55	64.56
	100.92	80.24		49.58	64.63
	100.99	80.17		49.61	64.56
	101.06	80.25		49.65	64.61
	101.12	80.31		49.68	64.46
	101.19	80.37		49.71	64.63
	101.26	80.45		49.75	64.59
	101.32	80.55		49.78	64.55
	101.39	80.51		49.81	64.57
	101.46	80.64		49.85	64.58
	101.52	80.66		49.88	64.55
	101.59	80.65		49.91	64.59
	101.66	80.7		49.95	64.62
	101.72	80.78		49.98	64.66
	101.79	80.55		50.01	64.55
	101.86	80.7		50.05	64.62
	101.92	80.67		50.08	64.56
	101.99	80.54		50.11	64.53
	102.06	80.61		50.15	64.59
	102.12	80.61		50.18	64.57
	102.19	80.53		50.21	64.59
	102.26	80.47		50.25	64.58
	102.32	80.5		50.28	64.61
	102.39	80.35		50.31	64.64
	102.46	80.45		50.35	64.61
	102.52	80.42		50.38	64.61
	102.59	80.3		50.41	64.61
	102.66	80.29		50.44	64.62
	102.72	80.28		50.48	64.63
	102.79	80.36		50.51	64.7
	102.86	80.28		50.54	64.67
	102.92	80.24		50.58	64.68
	102.99	80.12		50.61	64.6
	103.06	80.3		50.64	64.68
	103.12	80.27		50.68	64.66
	103.19	80.27		50.71	64.66
	103.26	80.28		50.74	64.62
	103.32	80.31		50.78	64.64
	103.39	80.31		50.81	64.63
	103.46	80.25		50.84	64.66
	103.52	80.22		50.88	64.65
	103.59	80.2		50.91	64.69
	103.66	80.31		50.94	64.6
	103.72	80.26		50.98	64.69
	103.79	80.3		51.01	64.63
	103.86	80.3		51.04	64.69
	103.92	80.29		51.08	64.63
	103.99	80.36		51.11	64.67
	104.06	80.39		51.14	64.58
	104.12	80.28		51.18	64.61
	104.19	80.36		51.21	64.63
	104.26	80.41		51.24	64.61
	104.32	80.31		51.28	64.6
	104.39	80.46		51.31	64.61
	104.46	80.48		51.34	64.67
	104.52	80.43		51.38	64.61
	104.59	80.53		51.41	64.66
	104.66	80.63		51.44	64.59
	104.72	80.48		51.48	64.58
	104.86	80.72		51.51	64.61
	104.92	80.6		51.54	64.66
	104.99	80.73		51.58	64.62
	105.06	80.73		51.61	64.61
	105.12	80.7		51.64	64.59
	105.19	80.74		51.68	64.57
	105.26	80.75		51.71	64.62
	105.32	80.6		51.74	64.65
	105.39	80.69		51.78	64.67
	105.46	80.64		51.81	64.61
	105.52	80.63		51.84	64.56
	105.59	80.62		51.88	64.71
	105.66	80.66		51.91	64.72
	105.72	80.63		51.94	64.63
	105.79	80.64		51.98	64.68
	105.86	80.64		52.01	64.71
	105.92	80.63		52.04	64.76
	105.99	80.68		52.08	64.8
	106.06	80.66		52.11	64.7
	106.12	80.72		52.14	64.77
	106.19	80.72		52.18	64.81
	106.26	80.84		52.21	64.72
	106.32	80.79		52.24	64.81
	106.39	80.82		52.28	64.84
	106.46	80.8		52.31	64.85
	106.52	80.84		52.34	64.85
	106.59	80.77		52.38	64.84
	106.66	80.75		52.41	64.86
	106.72	80.79		52.44	65.01
	106.79	80.85		52.48	64.93
	106.86	80.85		52.51	64.87
	106.92	80.89		52.54	64.93
	106.99	80.95		52.58	64.93
	107.06	80.96		52.61	64.92
	107.12	80.97		52.64	64.97
	107.19	81.09		52.68	64.96
	107.26	81.01		52.71	65.01
	107.32	81.1		52.74	65.04
	107.39	81.14		52.78	64.91
	107.46	81.17		52.81	64.92
	107.52	81.19		52.84	64.99
	107.59	81.29		52.88	65.01
	107.66	81.21		52.91	64.92
	107.72	81.29		52.94	64.94
	107.79	81.36		52.98	64.92
	107.86	81.38		53.01	64.85
	107.92	81.34		53.04	64.92
	107.99	81.46		53.08	64.96
	108.06	81.31		53.11	64.87
	108.12	81.38		53.14	64.86
	108.19	81.34		53.18	64.83
	108.26	81.27		53.21	64.85
	108.32	81.25		53.24	64.88
	108.39	81.18		53.28	64.72
	108.46	81.21		53.31	64.82
	108.52	81.22		53.34	64.79
	108.59	81.09		53.38	64.76
	108.66	81.03		53.41	64.73
	108.72	81.07		53.44	64.76
	108.86	80.94		53.48	64.67
	108.92	80.96		53.51	64.69
	108.99	80.91		53.54	64.68
	109.06	80.94		53.58	64.65
	109.12	80.93		53.61	64.58
	109.19	80.93		53.64	64.55
	109.26	80.98		53.68	64.57
	109.32	81.02		53.71	64.5
	109.39	80.94		53.74	64.5
	109.46	80.95		53.78	64.49
	109.52	81		53.81	64.46
	109.59	80.99		53.84	64.4
	109.66	81.05		53.88	64.46
	109.72	81.09		53.91	64.4
	109.79	81.02		53.94	64.34
	109.86	81.09		53.98	64.42
	109.92	81.04		54.01	64.41
	109.99	81.05		54.04	64.38
	110.06	81.09		54.08	64.41
	110.12	81.15		54.11	64.32
	110.19	81.08		54.14	64.42
	110.26	81.15		54.18	64.41
	110.32	81.14		54.21	64.38
	110.39	81.14		54.24	64.42
	110.46	81.2		54.28	64.42
	110.52	81.15		54.31	64.43
	110.59	81.12		54.34	64.41
	110.66	81.24		54.38	64.42
	110.72	81.16		54.41	64.44
	110.79	81.17		54.44	64.49
	110.86	81.17		54.48	64.48
	110.92	81.15		54.51	64.48
	110.99	81.15		54.54	64.51
	111.06	81.11		54.58	64.46
	111.12	81.03		54.61	64.49
	111.19	81.03		54.64	64.58
	111.26	80.96		54.68	64.49
	111.32	80.88		54.71	64.58
	111.39	80.96		54.74	64.52
	111.46	80.89		54.78	64.59
	111.52	80.9		54.81	64.59
	111.59	80.86		54.84	64.65
	111.66	80.75		54.88	64.64
	111.72	80.73		54.91	64.61
	111.79	80.85		54.94	64.61
	111.86	80.87		54.98	64.65
	111.92	80.79		55.01	64.66
	111.99	80.81		55.04	64.67
	112.06	80.89		55.08	64.56
	112.12	80.88		55.11	64.71
	112.19	80.98		55.14	64.72
	112.26	80.98		55.18	64.68
	112.32	81.03		55.21	64.63
	112.39	81.07		55.24	64.72
	112.46	81.1		55.28	64.65
	112.52	81.07		55.31	64.79
	112.59	81.15		55.34	64.75
	112.66	81.17		55.38	64.75
	112.72	81.16		55.41	64.64
	112.86	81.25		55.44	64.79
	112.92	81.28		55.48	64.74
	112.99	81.36		55.51	64.77
	113.06	81.27		55.54	64.82
	113.12	81.32		55.58	64.76
	113.19	81.35		55.61	64.83
	113.26	81.28		55.64	64.71
	113.32	81.29		55.68	64.83
	113.39	81.3		55.71	64.81
	113.46	81.22		55.74	64.81
	113.52	81.25		55.78	64.77
	113.59	81.22		55.81	64.86
	113.66	81.12		55.84	64.72
	113.72	81.16		55.88	64.79
	113.79	81.07		55.91	64.78
	113.86	80.91		55.94	64.79
	113.92	80.98		55.98	64.78
	113.99	80.9		56.01	64.73
	114.06	80.79		56.04	64.79
	114.12	80.78		56.08	64.76
	114.19	80.72		56.11	64.73
	114.26	80.7		56.14	64.81
	114.32	80.77		56.18	64.68
	114.39	80.71		56.21	64.77
	114.46	80.59		56.24	64.69
	114.52	80.74		56.28	64.73
	114.59	80.79		56.31	64.78
	114.66	80.74		56.34	64.7
	114.72	80.8		56.38	64.67
	114.79	80.83		56.41	64.69
	114.86	80.8		56.44	64.67
	114.92	80.91		56.48	64.72
	114.99	80.95		56.51	64.56
	115.06	80.9		56.54	64.67
	115.12	81.07		56.58	64.64
	115.19	81.02		56.61	64.66
	115.26	80.95		56.64	64.69
	115.32	81		56.68	64.66
	115.39	80.98		56.71	64.59
	115.46	80.95		56.74	64.69
	115.52	81.02		56.78	64.68
	115.59	81.02		56.81	64.67
	115.66	80.94		56.84	64.66
	115.72	80.95		56.88	64.7
	115.79	81.02		56.91	64.58
	115.86	80.91		56.94	64.62
	115.92	80.98		56.98	64.69
	115.99	80.96		57.01	64.73
	116.06	80.97		57.04	64.61
	116.12	81.04		57.08	64.73
	116.19	80.96		57.11	64.63
	116.26	80.97		57.14	64.69
	116.32	81.07		57.18	64.69
	116.39	81.01		57.21	64.68
	116.46	81.05		57.24	64.67
	116.52	81.14		57.28	64.64
	116.59	81.05		57.31	64.72
	116.66	81.17		57.34	64.73
	116.72	81.17		57.38	64.69
	116.86	81.18		57.41	64.69
	116.92	81.26		57.44	64.66
	116.99	81.15		57.48	64.62
	117.06	81.25		57.51	64.69
	117.12	81.25		57.54	64.64
	117.19	81.22		57.58	64.77
	117.26	81.3		57.61	64.67
	117.32	81.31		57.64	64.66
	117.39	81.2		57.68	64.69
	117.46	81.33		57.71	64.72
	117.52	81.26		57.74	64.69
	117.59	81.19		57.78	64.66
	117.66	81.26		57.81	64.64
	117.72	81.29		57.84	64.74
	117.79	81.18		57.88	64.65
	117.86	81.22		57.91	64.66
	117.92	81.24		57.94	64.58
	117.99	81.23		57.98	64.61
	118.06	81.23		58.01	64.57
	118.12	81.25		58.04	64.55
	118.19	81.24		58.08	64.61
	118.26	81.23		58.11	64.66
	118.32	81.24		58.14	64.58
	118.39	81.21		58.18	64.54
	118.46	81.32		58.21	64.52
	118.52	81.28		58.24	64.62
	118.59	81.3		58.28	64.58
	118.66	81.34		58.31	64.47
	118.72	81.39		58.34	64.6
	118.79	81.32		58.38	64.64
	118.86	81.39		58.41	64.58
	118.92	81.38		58.44	64.66
	118.99	81.39		58.48	64.54
	119.06	81.48		58.51	64.53
	119.12	81.44		58.54	64.65
	119.19	81.5		58.58	64.64
	119.26	81.49		58.61	64.62
	119.32	81.6		58.64	64.7
	119.39	81.58		58.68	64.59
	119.46	81.63		58.71	64.64
	119.52	81.57		58.74	64.59
	119.59	81.73		58.78	64.65
	119.66	81.69		58.81	64.62
	119.72	81.63		58.84	64.68
	119.79	81.73		58.88	64.69
	119.86	81.75		58.91	64.76
	119.92	81.69		58.94	64.74
	119.99	81.78		58.98	64.72
	120.06	81.77		59.01	64.71
	120.12	81.67		59.04	64.73
	120.19	81.7		59.08	64.62
	120.26	81.75		59.11	64.82
	120.32	81.69		59.14	64.76
	120.39	81.71		59.18	64.78
	120.46	81.72		59.21	64.77
	120.52	81.55		59.24	64.77
	120.59	81.67		59.28	64.8
	120.66	81.73		59.31	64.85
	120.72	81.59		59.34	64.83
	120.86	81.59		59.38	64.85
	120.92	81.64		59.41	64.77
	120.99	81.59		59.44	64.85
	121.06	81.73		59.48	64.9
	121.12	81.58		59.51	64.86
	121.19	81.72		59.54	64.89
	121.26	81.74		59.58	64.89
	121.32	81.7		59.61	64.94
	121.39	81.76		59.64	64.95
	121.46	81.69		59.68	64.95
	121.52	81.72		59.71	64.95
	121.59	81.72		59.74	64.89
	121.66	81.67		59.78	64.97
	121.72	81.57		59.81	64.94
	121.79	81.74		59.84	64.93
	121.86	81.54		59.88	64.93
	121.92	81.71		59.91	64.96
	121.99	81.66		59.94	64.93
	122.06	81.56		59.98	64.95
	122.12	81.63		60.01	64.91
	122.19	81.66		60.04	64.88
	122.26	81.65		60.08	64.95
	122.32	81.53		60.11	64.88
	122.39	81.66		60.14	64.89
	122.46	81.64		60.17	64.93
	122.52	81.53		60.21	64.88
	122.59	81.73		60.24	64.89
	122.66	81.49		60.27	64.86
	122.72	81.65		60.31	64.88
	122.79	81.61		60.34	64.91
	122.86	81.57		60.37	64.86
	122.92	81.58		60.41	64.8
	122.99	81.65		60.44	64.82
	123.06	81.53		60.47	64.78
	123.12	81.56		60.51	64.74
	123.19	81.63		60.54	64.81
	123.26	81.41		60.57	64.75
	123.32	81.62		60.61	64.81
	123.39	81.44		60.64	64.76
	123.46	81.52		60.67	64.72
	123.52	81.58		60.71	64.78
	123.59	81.55		60.74	64.75
	123.66	81.41		60.77	64.74
	123.72	81.62		60.81	64.77
	123.79	81.6		60.84	64.74
	123.86	81.61		60.87	64.71
	123.92	81.76		60.91	64.69
	123.99	81.71		60.94	64.71
	124.06	81.81		60.97	64.72
	124.12	81.89		61.01	64.8
	124.19	81.87		61.04	64.64
	124.26	81.89		61.07	64.68
	124.32	81.98		61.11	64.69
	124.39	82		61.14	64.64
	124.46	81.97		61.17	64.6
	124.52	82.08		61.21	64.63
	124.59	82.02		61.24	64.65
	124.66	82.09		61.27	64.64
	124.72	82.05		61.31	64.56
	124.86	82.12		61.34	64.62
	124.92	82.06		61.37	64.57
	124.99	82.07		61.41	64.58
	125.06	82.04		61.44	64.54
	125.12	82.04		61.47	64.55
	125.19	81.98		61.51	64.5
	125.26	81.95		61.54	64.66
	125.32	81.96		61.57	64.57
	125.39	81.83		61.61	64.56
	125.46	81.86		61.64	64.57
	125.52	81.74		61.67	64.57
	125.59	81.59		61.71	64.48
	125.66	81.68		61.74	64.52
	125.72	81.68		61.77	64.65
	125.79	81.51		61.81	64.54
	125.86	81.57		61.84	64.56
	125.92	81.55		61.87	64.62
	125.99	81.46		61.91	64.63
	126.06	81.4		61.94	64.62
	126.12	81.53		61.97	64.62
	126.19	81.37		62.01	64.61
	126.26	81.48		62.04	64.61
	126.32	81.31		62.07	64.63
	126.39	81.45		62.11	64.6
	126.46	81.38		62.14	64.55
	126.52	81.37		62.17	64.68
	126.59	81.44		62.21	64.66
	126.66	81.44		62.24	64.6
	126.72	81.48		62.27	64.63
	126.79	81.38		62.31	64.65
	126.86	81.49		62.34	64.67
	126.92	81.44		62.37	64.67
	126.99	81.41		62.41	64.66
	127.06	81.49		62.44	64.68
	127.12	81.49		62.47	64.67
	127.19	81.42		62.51	64.62
	127.26	81.51		62.54	64.7
	127.32	81.58		62.57	64.6
	127.39	81.38		62.61	64.66
	127.46	81.41		62.64	64.69
	127.52	81.39		62.67	64.66
	127.59	81.51		62.71	64.67
	127.66	81.4		62.74	64.63
	127.72	81.36		62.77	64.6
	127.79	81.27		62.81	64.59
	127.86	81.31		62.84	64.56
	127.92	81.2		62.87	64.67
	127.99	81.17		62.91	64.54
	128.06	81.24		62.94	64.62
	128.12	81.16		62.97	64.6
	128.19	81.17		63.01	64.6
	128.26	81.14		63.04	64.55
	128.32	81.07		63.07	64.62
	128.39	81.11		63.11	64.58
	128.46	81.14		63.14	64.59
	128.52	81.11		63.17	64.58
	128.59	81.11		63.21	64.56
	128.66	81.19		63.24	64.56
	128.72	81.13		63.27	64.58
	128.86	81.2		63.31	64.57
	128.92	81.18		63.34	64.6
	128.99	81.29		63.37	64.5
	129.06	81.24		63.41	64.47
	129.12	81.22		63.44	64.53
	129.19	81.28		63.47	64.46
	129.26	81.28		63.51	64.49
	129.32	81.21		63.54	64.46
	129.39	81.29		63.57	64.45
	129.46	81.3		63.61	64.5
	129.52	81.26		63.64	64.36
	129.59	81.23		63.67	64.46
	129.65	81.27		63.71	64.43
	129.72	81.15		63.74	64.4
	129.79	81.19		63.77	64.47
	129.85	81.2		63.81	64.36
	129.92	81.14		63.84	64.46
	129.99	81.18		63.87	64.41
	130.05	81.21		63.91	64.37
	130.12	81.15		63.94	64.38
	130.19	81.14		63.97	64.36
	130.25	81.16		64.01	64.37
	130.32	81.11		64.04	64.38
	130.39	81.15		64.07	64.34
	130.45	81.14		64.11	64.37
	130.52	81.16		64.14	64.45
	130.59	81.19		64.17	64.4
	130.65	81.12		64.21	64.33
	130.72	81.16		64.24	64.36
	130.79	81.21		64.27	64.41
	130.85	81.21		64.31	64.34
	130.92	81.16		64.34	64.33
	130.99	81.25		64.37	64.43
	131.05	81.28		64.41	64.4
	131.12	81.18		64.44	64.41
	131.19	81.27		64.47	64.46
	131.25	81.3		64.51	64.41
	131.32	81.21		64.54	64.42
	131.39	81.29		64.57	64.43
	131.45	81.23		64.61	64.49
	131.52	81.25		64.64	64.41
	131.59	81.32		64.67	64.45
	131.65	81.27		64.71	64.46
	131.72	81.25		64.74	64.5
	131.79	81.39		64.77	64.4
	131.85	81.35		64.81	64.42
	131.92	81.38		64.84	64.48
	131.99	81.42		64.87	64.44
	132.05	81.38		64.91	64.44
	132.12	81.43		64.94	64.36
	132.19	81.5		64.97	64.42
	132.25	81.45		65.01	64.4
	132.32	81.51		65.04	64.5
	132.39	81.6		65.07	64.45
	132.45	81.55		65.11	64.48
	132.52	81.56		65.14	64.46
	132.59	81.66		65.17	64.44
	132.65	81.6		65.21	64.49
	132.72	81.63		65.24	64.52
	132.85	81.55		65.27	64.55
	132.92	81.65		65.31	64.52
	132.99	81.58		65.34	64.57
	133.05	81.56		65.37	64.59
	133.12	81.64		65.41	64.56
	133.19	81.68		65.44	64.55
	133.25	81.57		65.47	64.61
	133.32	81.69		65.51	64.61
	133.39	81.64		65.54	64.62
	133.45	81.7		65.57	64.64
	133.52	81.73		65.61	64.65
	133.59	81.79		65.64	64.61
	133.65	81.72		65.67	64.65
	133.72	81.83		65.71	64.59
	133.79	81.9		65.74	64.61
	133.85	81.76		65.77	64.63
	133.92	81.89		65.81	64.66
	133.99	81.85		65.84	64.64
	134.05	81.8		65.87	64.66
	134.12	81.86		65.91	64.63
	134.19	81.81		65.94	64.66
	134.25	81.83		65.97	64.75
	134.32	81.77		66.01	64.62
	134.39	81.73		66.04	64.66
	134.45	81.63		66.07	64.66
	134.52	81.77		66.11	64.62
	134.59	81.61		66.14	64.61
	134.65	81.64		66.17	64.59
	134.72	81.56		66.21	64.62
	134.79	81.44		66.24	64.61
	134.85	81.54		66.27	64.54
	134.92	81.46		66.31	64.56
	134.99	81.46		66.34	64.58
	135.05	81.39		66.37	64.5
	135.12	81.48		66.41	64.48
	135.19	81.35		66.44	64.5
	135.25	81.48		66.47	64.51
	135.32	81.44		66.51	64.52
	135.39	81.36		66.54	64.54
[truncated: 100,860 more rows]

## Sheet: Fig. 2B
Title:	Summary data showing endothelium-dependent vasodilation evoked by the muscarinic receptor agonist carbachol (CCh) in mesenteric arterioles from WT and Kir6.1wt/VM mice
	log [CCh] (M)	WT								Kir6.1wt/VM
		Artery 1	Artery 2	Artery 3						Artery 1	Artery 2	Artery 3	Artery 4	Artery 5
	-8	1.77215	5.06618	1.79378						-2.10769	3.40252	-0.01489	1.34525	8.46728
	-7.5	6.73418	9.3756	7.36616						-2.79901	3.25273	-0.4691	6.99429	8.59277
	-7	20.6456	12.3091	15.9437						3.50157	6.682	5.19732	8.57285	5.71258
	-6.5	36.8776	40.6368	41.1732						11.4602	2.97453	8.10871	12.9958	13.5345
	-6	58.2827	46.5946	66.3794						61.1511	13.0644	30.35	15.8997	30.5049
	-5.5	69.5316	70.9293	78.1484						70.3237	17.3978	40.3872	22.755	44.8282
	-5	74.0422	79.7876	80.9346						76.54	19.816	39.6202	28.9799	48.6227
	Two-way ANOVA	P value	P value summary	Significant?
		<0.0001	****	Yes
	Šídák's multiple comparisons test	Predicted (LS) mean diff.	95.00% CI of diff.	Below threshold?	Summary	Adjusted P Value
	WT - Kir6.1wt/VM
	-8	0.6589	-23.29 to 24.60	No	ns	>0.9999
	-7.5	4.711	-19.23 to 28.66	No	ns	0.9978
	-7	10.37	-13.58 to 34.31	No	ns	0.838
	-6.5	29.75	5.803 to 53.69	Yes	**	0.0077
	-6	26.89	2.946 to 50.84	Yes	*	0.0199
	-5.5	33.73	9.786 to 57.68	Yes	**	0.0019
	-5	35.54	11.59 to 59.48	Yes	***	0.001

## Sheet: Fig. 2C
Title:	Representative traces showing vasodilatory responses to the nitric oxide donor sodium nitroprusside (SNP) in isolated mesenteric arteries from WT and Kir6.1wt/VM mice.
	Time (sec)	WT		Time (sec)	Kir6.1wt/VM
	0	70.13		0	76.74
	0.03	70.17		0.07	76.81
	0.06	70.14		0.14	76.77
	0.1	70.1		0.2	76.81
	0.13	70.1		0.27	76.87
	0.16	70.12		0.34	76.79
	0.2	70.18		0.4	76.9
	0.23	70.09		0.47	76.87
	0.26	70.15		0.54	76.89
	0.3	70.2		0.6	76.84
	0.33	70.06		0.67	76.87
	0.36	70.17		0.74	76.99
	0.4	70.1		0.8	76.91
	0.43	70.19		0.87	76.9
	0.46	70.09		0.94	76.82
	0.49	70.11		1	76.86
	0.53	70.21		1.07	76.84
	0.56	70.24		1.14	76.85
	0.59	70.21		1.2	76.93
	0.63	70.12		1.27	76.93
	0.66	70.14		1.34	76.91
	0.69	70.09		1.4	76.97
	0.73	70.03		1.47	77.04
	0.76	70.21		1.54	77.09
	0.79	70.11		1.6	77.12
	0.83	70.16		1.67	77.2
	0.86	70.16		1.74	77.25
	0.89	70.07		1.8	77.23
	0.93	70.29		1.87	77.36
	0.96	70.12		1.94	77.41
	0.99	69.94		2	77.46
	1.03	70.18		2.07	77.51
	1.06	70.15		2.14	77.57
	1.09	70.16		2.2	77.49
	1.13	70.13		2.34	77.66
	1.16	70.22		2.4	77.61
	1.19	70.11		2.47	77.67
	1.23	70.19		2.54	77.65
	1.26	70.05		2.6	77.69
	1.29	70.17		2.67	77.67
	1.33	70.12		2.74	77.78
	1.36	70.07		2.8	77.72
	1.39	70.1		2.87	77.68
	1.43	70.23		2.94	77.6
	1.46	70.12		3	77.66
	1.49	70.15		3.07	77.57
	1.53	70.24		3.14	77.53
	1.56	70.03		3.2	77.57
	1.59	70.06		3.27	77.5
	1.63	70.01		3.34	77.48
	1.66	70.09		3.4	77.46
	1.69	70.14		3.47	77.53
	1.73	70.28		3.54	77.57
	1.76	70.25		3.6	77.55
	1.79	70.23		3.67	77.55
	1.83	70.19		3.74	77.51
	1.86	70.16		3.8	77.51
	1.89	70.14		3.87	77.44
	1.93	70.23		3.94	77.41
	1.96	70.25		4	77.42
	1.99	70.3		4.07	77.44
	2.03	70.31		4.13	77.44
	2.06	70.28		4.2	77.45
	2.09	70.32		4.27	77.47
	2.13	70.36		4.33	77.47
	2.16	70.3		4.4	77.37
	2.19	70.33		4.47	77.49
	2.23	70.35		4.53	77.46
	2.26	70.34		4.6	77.38
	2.29	70.33		4.67	77.48
	2.33	70.42		4.73	77.41
	2.36	70.46		4.8	77.33
	2.39	70.45		4.87	77.35
	2.43	70.53		4.93	77.53
	2.46	70.44		5	77.46
	2.49	70.44		5.07	77.45
	2.53	70.38		5.13	77.53
	2.56	70.51		5.2	77.53
	2.59	70.5		5.27	77.49
	2.63	70.53		5.33	77.6
	2.66	70.32		5.4	77.58
	2.69	70.45		5.47	77.56
	2.73	70.52		5.53	77.62
	2.76	70.43		5.6	77.66
	2.79	70.37		5.67	77.7
	2.83	70.41		5.73	77.68
	2.86	70.48		5.8	77.7
	2.89	70.54		5.87	77.67
	2.93	70.47		5.93	77.69
	2.96	70.49		6	77.66
	2.99	70.45		6.07	77.66
	3.03	70.51		6.13	77.61
	3.06	70.53		6.2	77.61
	3.09	70.53		6.33	77.51
	3.13	70.65		6.4	77.53
	3.16	70.63		6.47	77.49
	3.19	70.62		6.53	77.42
	3.23	70.71		6.6	77.39
	3.26	70.66		6.67	77.35
	3.29	70.82		6.73	77.27
	3.33	70.6		6.8	77.32
	3.36	70.68		6.87	77.16
	3.39	70.78		6.93	77.09
	3.43	70.76		7	77.01
	3.46	70.74		7.07	77.04
	3.49	70.66		7.13	76.96
	3.53	70.77		7.2	76.93
	3.56	70.75		7.27	76.89
	3.59	70.83		7.33	76.83
	3.63	70.88		7.4	76.81
	3.66	70.83		7.47	76.87
	3.69	70.72		7.53	76.83
	3.73	70.74		7.6	76.77
	3.76	70.86		7.67	76.89
	3.79	70.81		7.73	76.88
	3.83	70.93		7.8	76.9
	3.86	70.63		7.87	76.94
	3.89	70.77		7.93	77.02
	3.93	70.86		8	77.03
	3.96	70.79		8.07	77.11
	3.99	70.92		8.13	77.06
	4.03	70.72		8.2	77.2
	4.06	70.65		8.27	77.26
	4.09	70.83		8.33	77.27
	4.13	70.68		8.4	77.3
	4.16	70.86		8.47	77.3
	4.19	70.7		8.53	77.41
	4.23	70.86		8.6	77.4
	4.26	70.75		8.67	77.45
	4.29	70.86		8.73	77.46
	4.33	70.82		8.8	77.47
	4.36	70.83		8.87	77.46
	4.39	70.74		8.93	77.55
	4.43	70.78		9	77.56
	4.46	70.78		9.07	77.56
	4.49	70.71		9.13	77.54
	4.53	70.82		9.2	77.57
	4.56	70.74		9.27	77.59
	4.59	70.78		9.33	77.59
	4.63	70.86		9.4	77.62
	4.66	70.78		9.47	77.6
	4.69	70.89		9.53	77.69
	4.73	70.92		9.6	77.69
	4.76	70.74		9.67	77.69
	4.79	70.69		9.73	77.78
	4.83	70.75		9.8	77.75
	4.86	70.74		9.87	77.75
	4.89	70.89		9.93	77.81
	4.93	70.98		10	77.71
	4.96	70.66		10.07	77.8
	4.99	70.84		10.13	77.75
	5.03	70.72		10.2	77.72
	5.06	70.87		10.33	77.75
	5.09	70.87		10.4	77.7
	5.13	70.97		10.47	77.71
	5.16	70.84		10.53	77.61
	5.19	70.84		10.6	77.62
	5.23	70.93		10.67	77.64
	5.26	70.93		10.73	77.54
	5.29	70.63		10.8	77.53
	5.33	70.84		10.87	77.63
	5.36	70.94		10.93	77.43
	5.39	70.92		11	77.51
	5.43	70.83		11.07	77.52
	5.46	70.95		11.13	77.41
	5.49	71.05		11.2	77.4
	5.53	70.94		11.27	77.42
	5.56	70.94		11.33	77.34
	5.59	70.92		11.4	77.37
	5.63	71		11.47	77.39
	5.66	70.72		11.53	77.34
	5.69	70.94		11.6	77.33
	5.73	70.9		11.67	77.31
	5.76	71.04		11.73	77.32
	5.79	70.99		11.8	77.29
	5.83	70.99		11.87	77.34
	5.86	71.08		11.93	77.3
	5.89	70.97		12	77.3
	5.93	70.9		12.07	77.33
	5.96	70.87		12.13	77.36
	5.99	70.89		12.2	77.37
	6.03	71.04		12.27	77.37
	6.06	70.9		12.33	77.38
	6.09	70.98		12.4	77.33
	6.13	70.95		12.47	77.47
	6.16	70.83		12.53	77.51
	6.19	70.86		12.6	77.5
	6.23	70.94		12.67	77.51
	6.26	70.77		12.73	77.56
	6.29	70.91		12.8	77.57
	6.33	70.91		12.87	77.53
	6.36	70.71		12.93	77.69
	6.39	70.75		13	77.66
	6.43	70.78		13.07	77.65
	6.46	70.68		13.13	77.67
	6.49	70.79		13.2	77.62
	6.53	70.78		13.27	77.6
	6.56	70.81		13.33	77.55
	6.59	70.8		13.4	77.59
	6.63	70.8		13.47	77.51
	6.66	70.77		13.53	77.44
	6.69	70.74		13.6	77.49
	6.73	70.54		13.67	77.47
	6.76	70.54		13.73	77.43
	6.79	70.68		13.8	77.47
	6.83	70.54		13.87	77.43
	6.86	70.67		13.93	77.39
	6.89	70.5		14	77.38
	6.93	70.64		14.07	77.48
	6.96	70.62		14.13	77.42
	6.99	70.63		14.2	77.44
	7.03	70.61		14.33	77.53
	7.06	70.55		14.4	77.43
	7.09	70.39		14.47	77.46
	7.13	70.57		14.53	77.48
	7.16	70.47		14.6	77.39
	7.19	70.52		14.67	77.46
	7.23	70.61		14.73	77.44
	7.26	70.49		14.8	77.37
	7.29	70.5		14.87	77.38
	7.33	70.55		14.93	77.47
	7.36	70.49		15	77.34
	7.39	70.56		15.07	77.4
	7.43	70.4		15.13	77.39
	7.46	70.58		15.2	77.36
	7.49	70.49		15.27	77.39
	7.53	70.57		15.33	77.39
	7.56	70.55		15.4	77.38
	7.59	70.55		15.47	77.35
	7.63	70.51		15.53	77.41
	7.66	70.48		15.6	77.43
	7.69	70.53		15.67	77.37
	7.73	70.57		15.73	77.36
	7.76	70.49		15.8	77.46
	7.79	70.64		15.87	77.39
	7.83	70.48		15.93	77.41
	7.86	70.49		16	77.41
	7.89	70.52		16.07	77.4
	7.93	70.65		16.13	77.33
	7.96	70.55		16.2	77.33
	7.99	70.65		16.27	77.35
	8.03	70.6		16.33	77.3
	8.06	70.57		16.4	77.33
	8.09	70.73		16.47	77.28
	8.13	70.76		16.53	77.33
	8.16	70.52		16.6	77.23
	8.19	70.46		16.67	77.34
	8.23	70.56		16.73	77.23
	8.26	70.6		16.8	77.27
	8.29	70.69		16.87	77.25
	8.33	70.56		16.93	77.26
	8.36	70.65		17	77.26
	8.39	70.7		17.07	77.23
	8.43	70.64		17.13	77.2
	8.46	70.62		17.2	77.23
	8.49	70.56		17.27	77.2
	8.53	70.51		17.33	77.22
	8.56	70.56		17.4	77.27
	8.59	70.5		17.47	77.15
	8.63	70.71		17.53	77.17
	8.66	70.68		17.6	77.17
	8.69	70.49		17.67	77.13
	8.73	70.47		17.73	77.11
	8.76	70.52		17.8	77.1
	8.79	70.47		17.87	77.08
	8.83	70.51		17.93	77.06
	8.86	70.56		18	77.08
	8.89	70.72		18.07	77.04
	8.93	70.53		18.13	77
	8.96	70.6		18.2	77.06
	8.99	70.6		18.33	77.02
	9.03	70.63		18.4	77.06
	9.06	70.37		18.47	76.99
	9.09	70.5		18.53	77.01
	9.13	70.46		18.6	76.95
	9.16	70.47		18.67	76.95
	9.19	70.38		18.73	76.89
	9.23	70.49		18.8	76.87
	9.26	70.49		18.87	76.83
	9.29	70.48		18.93	76.76
	9.33	70.47		19	76.71
	9.36	70.51		19.07	76.65
	9.39	70.32		19.13	76.71
	9.43	70.52		19.2	76.66
	9.46	70.48		19.27	76.66
	9.49	70.54		19.33	76.66
	9.53	70.33		19.4	76.72
	9.56	70.39		19.47	76.72
	9.59	70.27		19.53	76.83
	9.63	70.4		19.6	76.8
	9.66	70.36		19.67	76.87
	9.69	70.35		19.73	76.96
	9.73	70.32		19.8	77.05
	9.76	70.26		19.87	77.07
	9.79	70.33		19.93	77.13
	9.83	70.28		20	77.18
	9.86	70.23		20.07	77.17
	9.89	70.32		20.13	77.25
	9.92	70.17		20.2	77.15
	9.96	70.26		20.27	77.19
	9.99	70.32		20.33	77.17
	10.02	70.22		20.4	77.12
	10.06	70.24		20.47	77.11
	10.09	70.23		20.53	77.08
	10.12	70.2		20.6	77
	10.16	70.16		20.67	76.93
	10.19	70.18		20.73	76.9
	10.22	70.07		20.8	76.92
	10.26	70.11		20.87	76.84
	10.29	70.08		20.93	76.83
	10.32	70.12		21	76.81
	10.36	70.16		21.07	76.81
	10.39	69.98		21.13	76.75
	10.42	70.11		21.2	76.8
	10.46	70.19		21.27	76.7
	10.49	70.05		21.33	76.79
	10.52	70		21.4	76.65
	10.56	70.03		21.47	76.76
	10.59	70.11		21.53	76.7
	10.62	70.12		21.6	76.72
	10.66	69.85		21.67	76.72
	10.69	69.94		21.73	76.74
	10.72	70.07		21.8	76.74
	10.76	70.06		21.87	76.75
	10.79	70.05		21.93	76.71
	10.82	69.95		22	76.72
	10.86	69.98		22.07	76.77
	10.89	69.92		22.13	76.7
	10.92	69.96		22.2	76.71
	10.96	69.94		22.33	76.7
	10.99	69.86		22.4	76.74
	11.02	69.99		22.47	76.75
	11.06	69.91		22.53	76.7
	11.09	69.91		22.6	76.8
	11.12	70		22.67	76.74
	11.16	69.98		22.73	76.66
	11.19	69.98		22.8	76.72
	11.22	69.99		22.87	76.72
	11.26	69.84		22.93	76.69
	11.29	70.08		23	76.64
	11.32	70.02		23.07	76.55
	11.36	69.91		23.13	76.65
	11.39	69.82		23.2	76.64
	11.42	70		23.27	76.52
	11.46	69.84		23.33	76.62
	11.49	70.02		23.4	76.6
	11.52	70.03		23.47	76.56
	11.56	69.92		23.53	76.64
	11.59	69.99		23.6	76.62
	11.62	69.97		23.67	76.59
	11.66	70.03		23.73	76.51
	11.69	70.09		23.8	76.63
	11.72	70		23.87	76.57
	11.76	69.94		23.93	76.56
	11.79	69.98		24	76.52
	11.82	69.89		24.07	76.56
	11.86	70.01		24.13	76.48
	11.89	69.97		24.2	76.49
	11.92	69.87		24.27	76.52
	11.96	69.95		24.33	76.49
	11.99	69.99		24.4	76.41
	12.02	70.03		24.47	76.36
	12.06	69.98		24.53	76.46
	12.09	69.93		24.6	76.41
	12.12	69.94		24.67	76.31
	12.16	69.98		24.73	76.35
	12.19	69.9		24.8	76.28
	12.22	69.94		24.87	76.29
	12.26	69.99		24.93	76.22
	12.29	69.84		25	76.07
	12.32	69.85		25.07	76.1
	12.36	69.85		25.13	76.04
	12.39	69.95		25.2	75.98
	12.42	69.93		25.27	75.97
	12.46	69.95		25.33	75.99
	12.49	69.82		25.4	75.9
	12.52	69.96		25.47	75.85
	12.56	69.76		25.53	75.85
	12.59	69.87		25.6	75.8
	12.62	69.87		25.67	75.71
	12.66	69.99		25.73	75.71
	12.69	69.88		25.8	75.62
	12.72	70.08		25.87	75.68
	12.76	69.92		25.93	75.63
	12.79	69.88		26	75.65
	12.82	69.91		26.07	75.66
	12.86	69.97		26.13	75.69
	12.89	69.87		26.2	75.67
	12.92	69.91		26.33	75.56
	12.96	69.93		26.4	75.58
	12.99	69.89		26.47	75.62
	13.02	69.95		26.53	75.64
	13.06	69.98		26.6	75.52
	13.09	69.94		26.67	75.61
	13.12	69.83		26.73	75.53
	13.16	69.86		26.8	75.53
	13.19	69.86		26.87	75.45
	13.22	69.97		26.93	75.56
	13.26	69.93		27	75.48
	13.29	70.04		27.07	75.56
	13.32	70.01		27.13	75.45
	13.36	69.94		27.2	75.57
	13.39	69.81		27.27	75.47
	13.42	70.01		27.33	75.55
	13.46	69.89		27.4	75.61
	13.49	69.98		27.47	75.65
	13.52	70.03		27.53	75.65
	13.56	70.08		27.6	75.74
	13.59	70.11		27.67	75.73
	13.62	70.01		27.73	75.78
	13.66	70.12		27.8	75.77
	13.69	70.13		27.87	75.82
	13.72	70.03		27.93	75.8
	13.76	70.11		28	75.64
	13.79	70.06		28.07	75.8
	13.82	70.16		28.13	75.83
	13.86	70.16		28.2	75.71
	13.89	69.98		28.27	75.82
	13.92	70.01		28.33	75.69
	13.96	70.1		28.4	75.81
	13.99	70.09		28.47	75.82
	14.02	70.02		28.53	75.79
	14.06	70.07		28.6	75.83
	14.09	70.14		28.67	75.95
	14.12	70.28		28.73	75.89
	14.16	70.2		28.8	75.92
	14.19	70.21		28.87	75.85
	14.22	70.17		28.93	75.9
	14.26	70.14		29	75.89
	14.29	70.02		29.07	75.84
	14.32	70.14		29.13	75.83
	14.36	70.22		29.2	75.75
	14.39	70.2		29.27	75.78
	14.42	70.18		29.33	75.81
	14.46	70.23		29.4	75.79
	14.49	70.18		29.47	75.74
	14.52	70.3		29.53	75.8
	14.56	70.27		29.6	75.7
	14.59	70.23		29.67	75.68
	14.62	70.18		29.73	75.68
	14.66	70.21		29.8	75.67
	14.69	70.25		29.87	75.71
	14.72	70.31		29.93	75.79
	14.76	70.43		30	75.8
	14.79	70.11		30.07	75.78
	14.82	70.11		30.13	75.87
	14.86	70.22		30.2	75.89
	14.89	70.19		30.33	75.92
	14.92	70.28		30.4	75.96
	14.96	70.23		30.47	76.04
	14.99	70.31		30.53	75.97
	15.02	70.35		30.6	76.03
	15.06	70.31		30.67	76
	15.09	70.38		30.73	76.06
	15.12	70.44		30.8	76.05
	15.16	70.1		30.87	76.07
	15.19	70.28		30.93	76.02
	15.22	70.28		31	76.11
	15.26	70.26		31.07	76.05
	15.29	70.3		31.13	76.09
	15.32	70.22		31.2	76.12
	15.36	70.18		31.27	76.06
	15.39	70.38		31.33	76.19
	15.42	70.23		31.4	76.11
	15.46	70.3		31.47	76.07
	15.49	70.25		31.53	76.14
	15.52	70.21		31.6	76.13
	15.56	70.23		31.67	75.97
	15.59	70.27		31.73	76.21
	15.62	70.21		31.8	76.05
	15.66	70.49		31.87	76.06
	15.69	70.3		31.93	76.13
	15.72	70.3		32	76.07
	15.76	70.3		32.07	76.06
	15.79	70.16		32.13	76.06
	15.82	70.29		32.2	75.96
	15.86	70.26		32.27	75.98
	15.89	70.38		32.33	76
	15.92	70.35		32.4	75.92
	15.96	70.23		32.47	76.02
	15.99	70.3		32.53	75.99
	16.02	70.39		32.6	76.07
	16.06	70.23		32.67	76.02
	16.09	70.39		32.73	76.07
	16.12	70.3		32.8	76.11
	16.16	70.35		32.87	76.16
	16.19	70.24		32.93	76.09
	16.22	70.4		33	76.23
	16.26	70.32		33.07	76.21
	16.29	70.33		33.13	76.13
	16.32	70.27		33.2	76.27
	16.36	70.25		33.27	76.32
	16.39	70.3		33.33	76.16
	16.42	70.22		33.4	76.33
	16.46	70.3		33.47	76.34
	16.49	70.34		33.53	76.27
	16.52	70.31		33.6	76.25
	16.56	70.36		33.67	76.17
	16.59	70.23		33.73	76.21
	16.62	70.27		33.8	76.17
	16.66	70.23		33.87	76.14
	16.69	70.13		33.93	76.14
	16.72	70.13		34	76.03
	16.76	70.25		34.06	76.11
	16.79	70.25		34.13	76.03
	16.82	70.3		34.2	75.96
	16.86	70.27		34.33	76.06
	16.89	70.23		34.4	75.93
	16.92	70.17		34.46	75.97
	16.96	70.25		34.53	76.06
	16.99	70.18		34.6	75.88
	17.02	70.15		34.66	75.98
	17.06	70.21		34.73	76.03
	17.09	70.19		34.8	76.03
	17.12	70.05		34.86	76.08
	17.16	70.15		34.93	76.09
	17.19	70.11		35	76.1
	17.22	70		35.06	76.05
	17.26	70.22		35.13	76.06
	17.29	70.11		35.2	76.09
	17.32	70.18		35.26	76.04
	17.36	70.11		35.33	76.06
	17.39	70.11		35.4	76.04
	17.42	70.1		35.46	75.96
	17.46	70.02		35.53	75.91
	17.49	70.02		35.6	75.91
	17.52	70.07		35.66	75.88
	17.56	69.97		35.73	75.81
	17.59	69.97		35.8	75.88
	17.62	69.99		35.86	75.78
	17.66	70.03		35.93	75.81
	17.69	70.02		36	75.77
	17.72	70.02		36.06	75.79
	17.76	70		36.13	75.78
	17.79	70.03		36.2	75.73
	17.82	69.94		36.26	75.78
	17.86	69.96		36.33	75.81
	17.89	70		36.4	75.82
	17.92	69.9		36.46	75.81
	17.96	69.9		36.53	75.78
	17.99	70.16		36.6	75.83
	18.02	69.84		36.66	75.82
	18.06	69.86		36.73	75.81
	18.09	70		36.8	75.85
	18.12	69.86		36.86	75.86
	18.16	69.96		36.93	75.81
	18.19	69.93		37	75.78
	18.22	69.94		37.06	75.85
	18.26	70.11		37.13	75.81
	18.29	69.89		37.2	75.79
	18.32	70.03		37.26	75.78
	18.36	70		37.33	75.81
	18.39	69.9		37.4	75.76
	18.42	69.93		37.46	75.71
	18.46	69.98		37.53	75.76
	18.49	69.94		37.6	75.7
	18.52	69.97		37.66	75.73
	18.56	69.99		37.73	75.73
	18.59	69.83		37.8	75.66
	18.62	70.01		37.86	75.72
	18.66	69.98		37.93	75.68
	18.69	69.93		38	75.81
	18.72	69.97		38.06	75.83
	18.76	69.96		38.13	75.86
	18.79	70.02		38.2	75.9
	18.82	69.99		38.33	75.91
	18.86	69.99		38.4	75.98
	18.89	70.02		38.46	76.01
	18.92	69.74		38.53	76.15
	18.96	70.04		38.6	76.13
	18.99	69.91		38.66	76.14
	19.02	70.06		38.73	76.22
	19.06	70.02		38.8	76.21
	19.09	69.97		38.86	76.3
	19.12	69.97		38.93	76.26
	19.16	69.93		39	76.39
	19.19	69.98		39.06	76.37
	19.22	69.98		39.13	76.32
	19.26	69.83		39.2	76.27
	19.29	69.87		39.26	76.35
	19.32	69.93		39.33	76.31
	19.36	69.84		39.4	76.33
	19.39	70		39.46	76.3
	19.42	69.98		39.53	76.33
	19.46	69.78		39.6	76.32
	19.49	69.93		39.66	76.34
	19.52	69.98		39.73	76.29
	19.56	69.78		39.8	76.42
	19.59	69.81		39.86	76.42
	19.62	70.04		39.93	76.39
	19.65	70		40	76.39
	19.69	69.96		40.06	76.51
	19.72	69.94		40.13	76.47
	19.75	69.94		40.2	76.48
	19.79	70.05		40.26	76.46
	19.82	69.9		40.33	76.54
	19.85	69.98		40.4	76.56
	19.89	70.05		40.46	76.62
	19.92	69.96		40.53	76.56
	19.95	70.12		40.6	76.58
	19.99	70.12		40.66	76.62
	20.02	69.96		40.73	76.58
	20.05	70.16		40.8	76.63
	20.09	69.98		40.86	76.61
	20.12	70.1		40.93	76.69
	20.15	70.16		41	76.71
	20.19	70.27		41.06	76.7
	20.22	70.15		41.13	76.75
	20.25	70.34		41.2	76.79
	20.29	70.34		41.26	76.79
	20.32	70.23		41.33	76.79
	20.35	70.12		41.4	76.83
	20.39	70.28		41.46	76.76
	20.42	70.29		41.53	76.8
	20.45	70.44		41.6	76.84
	20.49	70.35		41.66	76.78
	20.52	70.31		41.73	76.84
	20.55	70.34		41.8	76.74
	20.59	70.4		41.86	76.81
	20.62	70.38		41.93	76.77
	20.65	70.45		42	76.77
	20.69	70.47		42.06	76.76
	20.72	70.41		42.13	76.69
	20.75	70.49		42.2	76.64
	20.79	70.51		42.33	76.57
	20.82	70.53		42.4	76.63
	20.85	70.61		42.46	76.65
	20.89	70.48		42.53	76.61
	20.92	70.49		42.6	76.6
	20.95	70.57		42.66	76.57
	20.99	70.51		42.73	76.54
	21.02	70.76		42.8	76.59
	21.05	70.72		42.86	76.62
	21.09	70.81		42.93	76.64
	21.12	70.73		43	76.59
	21.15	70.84		43.06	76.64
	21.19	70.78		43.13	76.76
	21.22	70.79		43.2	76.7
	21.25	70.69		43.26	76.7
	21.29	70.83		43.33	76.82
	21.32	70.79		43.4	76.77
	21.35	70.86		43.46	76.74
	21.39	70.96		43.53	76.71
	21.42	71		43.6	76.73
	21.45	70.84		43.66	76.81
	21.49	70.88		43.73	76.83
	21.52	70.79		43.8	76.78
	21.55	71.11		43.86	76.84
	21.59	70.97		43.93	76.79
	21.62	70.99		44	76.72
	21.65	70.95		44.06	76.78
	21.69	70.89		44.13	76.74
	21.72	70.94		44.2	76.73
	21.75	71.03		44.26	76.71
	21.79	70.93		44.33	76.78
	21.82	70.84		44.4	76.71
	21.85	70.81		44.46	76.74
	21.89	71		44.53	76.68
	21.92	70.97		44.6	76.77
	21.95	70.9		44.66	76.82
	21.99	70.98		44.73	76.8
	22.02	70.9		44.8	76.87
	22.05	70.94		44.86	76.87
	22.09	70.88		44.93	76.78
	22.12	70.77		45	76.88
	22.15	70.75		45.06	76.83
	22.19	70.85		45.13	76.82
	22.22	70.77		45.2	76.89
	22.25	70.83		45.26	76.9
	22.29	70.79		45.33	76.85
	22.32	70.64		45.4	76.92
	22.35	70.61		45.46	76.92
	22.39	70.64		45.53	76.88
	22.42	70.6		45.6	76.91
	22.45	70.69		45.66	76.88
	22.49	70.57		45.73	76.83
	22.52	70.64		45.8	76.87
	22.55	70.64		45.86	76.77
	22.59	70.58		45.93	76.8
	22.62	70.5		46	76.79
	22.65	70.47		46.06	76.75
	22.69	70.39		46.13	76.7
	22.72	70.36		46.2	76.7
	22.75	70.36		46.33	76.72
	22.79	70.37		46.4	76.57
	22.82	70.29		46.46	76.56
	22.85	70.41		46.53	76.55
	22.89	70.36		46.6	76.64
	22.92	70.19		46.66	76.53
	22.95	70.28		46.73	76.62
	22.99	70.31		46.8	76.58
	23.02	70.19		46.86	76.65
	23.05	70.06		46.93	76.67
	23.09	70.18		47	76.69
	23.12	70.19		47.06	76.75
	23.15	70.3		47.13	76.73
	23.19	70.25		47.2	76.82
	23.22	70.12		47.26	76.79
	23.25	70.14		47.33	76.78
	23.29	70.1		47.4	76.72
	23.32	70.1		47.46	76.83
	23.35	70.22		47.53	76.75
	23.39	70.09		47.6	76.79
	23.42	70.25		47.66	76.76
	23.45	70.13		47.73	76.78
	23.49	70.26		47.8	76.64
	23.52	70.22		47.86	76.74
	23.55	70.13		47.93	76.67
	23.59	70.14		48	76.71
	23.62	70.17		48.06	76.64
	23.65	70.32		48.13	76.71
	23.69	70.24		48.2	76.67
	23.72	70.25		48.26	76.69
	23.75	70.18		48.33	76.72
	23.79	70.17		48.4	76.67
	23.82	70.28		48.46	76.65
	23.85	70.15		48.53	76.71
	23.89	70.36		48.6	76.64
	23.92	70.28		48.66	76.6
	23.95	70.41		48.73	76.71
	23.99	70.24		48.8	76.59
	24.02	70.16		48.86	76.6
	24.05	70.36		48.93	76.68
	24.09	70.4		49	76.67
	24.12	70.21		49.06	76.71
	24.15	70.11		49.13	76.7
	24.19	70.16		49.2	76.75
	24.22	70.23		49.26	76.83
	24.25	70.27		49.33	76.8
	24.29	70.25		49.4	76.85
	24.32	70.32		49.46	76.88
	24.35	70.33		49.53	76.93
	24.39	70.28		49.6	76.99
	24.42	70.4		49.66	77
	24.45	70.31		49.73	77.16
	24.49	70.15		49.8	77.13
	24.52	70.42		49.86	77.09
	24.55	70.3		49.93	77.11
	24.59	70.49		50	77.12
	24.62	70.51		50.06	77.07
	24.65	70.42		50.13	77.12
	24.69	70.36		50.2	77.09
	24.72	70.34		50.33	77.1
	24.75	70.51		50.4	77.06
	24.79	70.56		50.46	77.07
	24.82	70.54		50.53	76.99
	24.85	70.53		50.6	77.04
	24.89	70.51		50.66	77.06
	24.92	70.56		50.73	77.04
	24.95	70.54		50.8	77.05
	24.99	70.54		50.86	77.06
	25.02	70.68		50.93	76.92
	25.05	70.59		51	76.94
	25.09	70.67		51.06	76.91
	25.12	70.71		51.13	76.83
	25.15	70.7		51.2	76.76
	25.19	70.78		51.26	76.81
	25.22	70.77		51.33	76.64
	25.25	70.66		51.4	76.67
	25.29	70.88		51.46	76.62
	25.32	70.87		51.53	76.59
	25.35	70.7		51.6	76.61
	25.39	70.87		51.66	76.58
	25.42	70.83		51.73	76.61
	25.45	70.8		51.8	76.54
	25.49	70.84		51.86	76.48
	25.52	70.91		51.93	76.6
	25.55	70.86		52	76.5
	25.59	70.75		52.06	76.54
	25.62	70.69		52.13	76.49
	25.65	70.84		52.2	76.59
	25.69	70.87		52.26	76.48
	25.72	70.84		52.33	76.59
	25.75	70.8		52.4	76.64
	25.79	70.88		52.46	76.69
	25.82	70.76		52.53	76.67
	25.85	70.83		52.6	76.75
	25.89	70.83		52.66	76.8
	25.92	70.66		52.73	76.92
	25.95	70.67		52.8	76.92
	25.99	70.73		52.86	76.98
	26.02	70.69		52.93	77.03
	26.05	70.82		53	77.07
	26.09	70.66		53.06	77.1
	26.12	70.59		53.13	77.15
	26.15	70.72		53.2	77.15
	26.19	70.64		53.26	77.3
	26.22	70.68		53.33	77.22
	26.25	70.66		53.4	77.35
	26.29	70.64		53.46	77.22
	26.32	70.69		53.53	77.28
	26.35	70.61		53.6	77.32
	26.39	70.8		53.66	77.32
	26.42	70.78		53.73	77.32
	26.45	70.56		53.8	77.31
	26.49	70.57		53.86	77.33
	26.52	70.66		53.93	77.34
	26.55	70.61		54	77.34
	26.59	70.59		54.06	77.36
	26.62	70.56		54.13	77.37
	26.65	70.61		54.2	77.33
	26.69	70.62		54.33	77.39
	26.72	70.7		54.4	77.39
	26.75	70.6		54.46	77.42
	26.79	70.63		54.53	77.42
	26.82	70.4		54.6	77.38
	26.85	70.59		54.66	77.33
	26.89	70.57		54.73	77.5
	26.92	70.72		54.8	77.5
	26.95	70.62		54.86	77.55
	26.99	70.53		54.93	77.58
	27.02	70.4		55	77.65
	27.05	70.56		55.06	77.72
	27.09	70.53		55.13	77.83
	27.12	70.55		55.2	77.83
	27.15	70.6		55.26	77.97
	27.19	70.55		55.33	78.04
	27.22	70.63		55.4	78.02
	27.25	70.55		55.46	78.17
	27.29	70.69		55.53	78.13
	27.32	70.73		55.6	78.15
	27.35	70.45		55.66	78.12
	27.39	70.5		55.73	78.21
	27.42	70.61		55.8	78.11
	27.45	70.56		55.86	78.13
	27.49	70.6		55.93	78.17
	27.52	70.61		56	78.11
	27.55	70.56		56.06	78.04
	27.59	70.57		56.13	78.12
	27.62	70.66		56.2	78.09
	27.65	70.65		56.26	78.05
	27.69	70.78		56.33	78.1
	27.72	70.58		56.4	78.04
	27.75	70.73		56.46	77.99
	27.79	70.69		56.53	77.95
	27.82	70.71		56.6	77.93
	27.85	70.78		56.66	77.84
	27.89	70.67		56.73	77.94
	27.92	70.66		56.8	77.94
	27.95	70.71		56.86	77.97
	27.99	70.87		56.93	77.9
	28.02	70.84		57	77.92
	28.05	70.75		57.06	77.89
	28.09	70.9		57.13	77.97
	28.12	70.86		57.2	77.98
	28.15	70.87		57.26	77.96
	28.19	70.89		57.33	77.92
	28.22	70.86		57.4	77.93
	28.25	70.85		57.46	78.07
	28.29	70.85		57.53	78.03
	28.32	70.82		57.6	78.11
	28.35	70.78		57.66	78.18
	28.39	70.86		57.73	78.18
	28.42	70.91		57.8	78.19
	28.45	70.95		57.86	78.28
	28.49	70.91		57.93	78.27
	28.52	70.83		58	78.28
	28.55	70.91		58.06	78.34
	28.59	70.86		58.13	78.22
	28.62	70.83		58.2	78.33
	28.65	70.84		58.33	78.32
	28.69	70.87		58.4	78.33
	28.72	70.85		58.46	78.32
	28.75	70.92		58.53	78.32
	28.79	70.81		58.6	78.36
	28.82	70.77		58.66	78.41
	28.85	70.81		58.73	78.39
	28.89	70.79		58.8	78.39
	28.92	70.81		58.86	78.3
	28.95	70.81		58.93	78.37
	28.99	70.74		59	78.29
	29.02	70.83		59.06	78.34
	29.05	70.68		59.13	78.35
	29.09	70.7		59.2	78.28
	29.12	70.75		59.26	78.22
	29.15	70.53		59.33	78.33
	29.19	70.47		59.4	78.22
	29.22	70.56		59.46	78.07
	29.25	70.57		59.53	78.17
	29.29	70.59		59.6	78.13
	29.32	70.59		59.66	78.05
	29.35	70.59		59.73	77.99
	29.38	70.44		59.8	77.99
	29.42	70.38		59.86	77.98
	29.45	70.41		59.93	77.9
	29.48	70.37		60	77.88
	29.52	70.34		60.06	77.91
	29.55	70.25		60.13	77.88
	29.58	70.25		60.2	77.91
	29.62	70.33		60.26	77.87
	29.65	70.35		60.33	77.91
	29.68	70.15		60.4	77.96
	29.72	70.31		60.46	77.9
	29.75	70.29		60.53	77.96
	29.78	70.24		60.6	78.01
	29.82	70.27		60.66	77.97
	29.85	70.06		60.73	78.03
	29.88	70.31		60.8	78
	29.92	70.28		60.86	78.05
	29.95	70.08		60.93	78.08
	29.98	70.16		61	78.05
	30.02	70.21		61.06	78.1
	30.05	69.99		61.13	78.08
	30.08	69.95		61.2	78.11
	30.12	70.17		61.26	78.08
	30.15	70.14		61.33	78.18
	30.18	70		61.4	78.14
	30.22	70.06		61.46	78.19
	30.25	70.05		61.53	78.29
	30.28	70.14		61.6	78.23
	30.32	69.91		61.66	78.32
	30.35	70.05		61.73	78.27
	30.38	69.97		61.8	78.34
	30.42	70.13		61.86	78.29
	30.45	70.08		61.93	78.43
	30.48	70.03		62	78.28
	30.52	70.04		62.06	78.44
	30.55	70.13		62.13	78.31
	30.58	69.97		62.2	78.28
	30.62	70.04		62.33	78.2
	30.65	69.98		62.4	78.23
	30.68	70.02		62.46	78.19
	30.72	70.01		62.53	78.15
	30.75	69.98		62.6	78.08
	30.78	69.98		62.66	78.04
	30.82	70.15		62.73	77.99
	30.85	69.98		62.8	77.89
	30.88	70.11		62.86	77.82
	30.92	70.01		62.93	77.79
	30.95	70.15		63	77.66
	30.98	69.94		63.06	77.59
	31.02	70.07		63.13	77.45
	31.05	70.16		63.2	77.49
	31.08	70.11		63.26	77.49
	31.12	69.87		63.33	77.4
	31.15	70.05		63.4	77.41
	31.18	69.98		63.46	77.43
	31.22	69.97		63.53	77.38
	31.25	70.01		63.6	77.41
	31.28	70.08		63.66	77.41
	31.32	70		63.73	77.38
	31.35	69.99		63.8	77.4
	31.38	69.95		63.86	77.42
	31.42	70.17		63.93	77.37
	31.45	70.04		64	77.39
	31.48	70.06		64.06	77.44
	31.52	70.08		64.13	77.4
	31.55	70.15		64.19	77.39
	31.58	70.12		64.26	77.38
	31.62	70.17		64.33	77.32
	31.65	70.12		64.39	77.36
	31.68	69.93		64.46	77.36
	31.72	69.98		64.53	77.33
	31.75	69.99		64.59	77.36
	31.78	70.17		64.66	77.4
	31.82	70.11		64.73	77.39
	31.85	70.12		64.79	77.46
	31.88	70.03		64.86	77.4
	31.92	70.14		64.93	77.49
	31.95	70.17		64.99	77.47
	31.98	70.24		65.06	77.5
	32.02	69.89		65.13	77.54
	32.05	70.01		65.19	77.53
	32.08	70.22		65.26	77.61
	32.12	70.18		65.33	77.63
	32.15	70.37		65.39	77.56
	32.18	70.08		65.46	77.63
	32.22	70.04		65.53	77.64
	32.25	70.03		65.59	77.69
	32.28	70.11		65.66	77.62
	32.32	70.17		65.73	77.72
	32.35	70.11		65.79	77.68
	32.38	70.29		65.86	77.57
	32.42	70.06		65.93	77.55
	32.45	70.2		65.99	77.52
	32.48	70.17		66.06	77.44
	32.52	70.15		66.13	77.39
	32.55	70.03		66.19	77.3
	32.58	70.03		66.33	77.14
	32.62	69.97		66.39	77.18
	32.65	70.18		66.46	77.06
	32.68	70.23		66.53	77.01
	32.72	70.14		66.59	76.98
	32.75	70.3		66.66	76.92
	32.78	70.25		66.73	76.96
	32.82	70.44		66.79	76.98
	32.85	70.28		66.86	76.83
	32.88	70.33		66.93	76.94
	32.92	70.16		66.99	76.99
	32.95	70.28		67.06	76.89
	32.98	70.26		67.13	76.95
	33.02	70.36		67.19	76.9
	33.05	70.46		67.26	76.99
	33.08	70.25		67.33	76.98
	33.12	70.17		67.39	77
	33.15	70.28		67.46	77.02
	33.18	70.29		67.53	76.96
	33.22	70.25		67.59	76.97
	33.25	70.35		67.66	77.03
	33.28	70.42		67.73	77.02
	33.32	70.39		67.79	77.04
	33.35	70.41		67.86	77
	33.38	70.32		67.93	76.99
	33.42	70.39		67.99	76.96
	33.45	70.32		68.06	76.93
	33.48	70.35		68.13	76.93
	33.52	70.36		68.19	76.87
	33.55	70.42		68.26	76.82
	33.58	70.39		68.33	76.83
	33.62	70.47		68.39	76.8
	33.65	70.44		68.46	76.72
	33.68	70.39		68.53	76.71
	33.72	70.33		68.59	76.72
	33.75	70.3		68.66	76.76
	33.78	70.49		68.73	76.72
	33.82	70.47		68.79	76.63
	33.85	70.55		68.86	76.62
	33.88	70.49		68.93	76.67
	33.92	70.41		68.99	76.65
	33.95	70.52		69.06	76.69
	33.98	70.37		69.13	76.75
	34.02	70.39		69.19	76.67
	34.05	70.53		69.26	76.73
	34.08	70.45		69.33	76.69
	34.12	70.53		69.39	76.74
	34.15	70.5		69.46	76.8
	34.18	70.66		69.53	76.82
	34.22	70.62		69.59	76.87
	34.25	70.63		69.66	76.88
	34.28	70.53		69.73	76.94
	34.32	70.61		69.79	77.01
	34.35	70.54		69.86	77.05
	34.38	70.51		69.93	77.16
	34.42	70.51		69.99	77.13
	34.45	70.53		70.06	77.21
	34.48	70.62		70.13	77.24
	34.52	70.61		70.19	77.32
	34.55	70.55		70.33	77.33
	34.58	70.62		70.39	77.39
	34.62	70.56		70.46	77.47
	34.65	70.58		70.53	77.45
	34.68	70.48		70.59	77.47
	34.72	70.51		70.66	77.52
	34.75	70.55		70.73	77.57
	34.78	70.47		70.79	77.52
	34.82	70.54		70.86	77.55
	34.85	70.53		70.93	77.6
	34.88	70.35		70.99	77.59
	34.92	70.51		71.06	77.55
	34.95	70.41		71.13	77.55
	34.98	70.41		71.19	77.53
	35.02	70.48		71.26	77.55
	35.05	70.4		71.33	77.47
	35.08	70.56		71.39	77.51
	35.12	70.5		71.46	77.48
	35.15	70.46		71.53	77.46
	35.18	70.5		71.59	77.45
	35.22	70.39		71.66	77.43
	35.25	70.39		71.73	77.42
	35.28	70.39		71.79	77.47
	35.32	70.4		71.86	77.47
	35.35	70.43		71.93	77.43
	35.38	70.53		71.99	77.33
	35.42	70.29		72.06	77.48
	35.45	70.43		72.13	77.48
	35.48	70.35		72.19	77.46
	35.52	70.27		72.26	77.34
	35.55	70.49		72.33	77.4
	35.58	70.4		72.39	77.3
	35.62	70.48		72.46	77.32
	35.65	70.51		72.53	77.29
	35.68	70.49		72.59	77.25
	35.72	70.51		72.66	77.28
	35.75	70.52		72.73	77.28
	35.78	70.5		72.79	77.26
	35.82	70.53		72.86	77.23
	35.85	70.58		72.93	77.16
	35.88	70.6		72.99	77.23
	35.92	70.59		73.06	77.17
	35.95	70.52		73.13	77.15
	35.98	70.68		73.19	77.1
	36.02	70.66		73.26	77.14
	36.05	70.8		73.33	77.13
	36.08	70.67		73.39	77.18
	36.12	70.64		73.46	77.1
	36.15	70.74		73.53	77.18
	36.18	70.69		73.59	77.14
	36.22	70.68		73.66	77.16
	36.25	70.76		73.73	77.14
	36.28	70.82		73.79	77.24
	36.32	70.8		73.86	77.21
	36.35	70.75		73.93	77.21
	36.38	70.84		73.99	77.25
	36.42	70.82		74.06	77.26
	36.45	70.77		74.13	77.25
	36.48	70.88		74.19	77.26
	36.52	70.87		74.33	77.3
	36.55	70.83		74.39	77.28
	36.58	70.81		74.46	77.32
	36.62	70.86		74.53	77.32
	36.65	70.92		74.59	77.3
	36.68	70.85		74.66	77.32
	36.72	70.92		74.73	77.36
	36.75	71.02		74.79	77.36
	36.78	70.9		74.86	77.38
	36.82	70.95		74.93	77.42
	36.85	70.95		74.99	77.39
	36.88	70.91		75.06	77.44
	36.92	71.04		75.13	77.43
	36.95	70.94		75.19	77.43
	36.98	70.97		75.26	77.46
	37.02	71.09		75.33	77.46
	37.05	71.05		75.39	77.34
	37.08	71.06		75.46	77.45
	37.12	71.05		75.53	77.32
	37.15	71.08		75.59	77.34
	37.18	71.07		75.66	77.33
	37.22	71.07		75.73	77.31
	37.25	71.07		75.79	77.32
	37.28	71.06		75.86	77.39
	37.32	70.99		75.93	77.37
	37.35	70.94		75.99	77.33
	37.38	71		76.06	77.33
	37.42	71.02		76.13	77.28
	37.45	70.95		76.19	77.37
	37.48	71.1		76.26	77.33
	37.52	71.01		76.33	77.28
	37.55	71.15		76.39	77.32
	37.58	70.88		76.46	77.37
	37.62	71.03		76.53	77.27
	37.65	71.03		76.59	77.35
	37.68	71.05		76.66	77.36
	37.72	71.03		76.73	77.23
	37.75	70.95		76.79	77.27
	37.78	71		76.86	77.33
	37.82	70.96		76.93	77.25
	37.85	70.9		76.99	77.35
	37.88	70.97		77.06	77.16
	37.92	70.87		77.13	77.31
	37.95	70.92		77.19	77.34
	37.98	70.77		77.26	77.31
	38.02	70.76		77.33	77.32
	38.05	70.87		77.39	77.42
	38.08	70.78		77.46	77.38
	38.12	70.7		77.53	77.35
	38.15	70.6		77.59	77.43
	38.18	70.63		77.66	77.44
	38.22	70.75		77.73	77.48
	38.25	70.66		77.79	77.56
	38.28	70.62		77.86	77.56
	38.32	70.61		77.93	77.54
	38.35	70.39		77.99	77.59
	38.38	70.55		78.06	77.64
	38.42	70.57		78.13	77.64
	38.45	70.54		78.19	77.66
	38.48	70.37		78.33	77.7
	38.52	70.38		78.39	77.75
	38.55	70.37		78.46	77.71
	38.58	70.47		78.53	77.72
	38.62	70.4		78.59	77.77
	38.65	70.24		78.66	77.8
	38.68	70.17		78.73	77.79
	38.72	70.32		78.79	77.76
	38.75	70.22		78.86	77.77
	38.78	70.26		78.93	77.67
	38.82	70.21		78.99	77.75
	38.85	70.2		79.06	77.68
	38.88	70.34		79.13	77.71
	38.91	70.07		79.19	77.67
	38.95	70.2		79.26	77.52
	38.98	70.24		79.33	77.6
	39.01	70.03		79.39	77.54
	39.05	70.03		79.46	77.61
	39.08	70.13		79.53	77.57
	39.11	70.07		79.59	77.54
	39.15	70.19		79.66	77.58
	39.18	70.07		79.73	77.64
	39.21	70.13		79.79	77.62
	39.25	70.11		79.86	77.64
	39.28	69.99		79.93	77.65
	39.31	70.05		79.99	77.62
	39.35	69.92		80.06	77.75
	39.38	70.09		80.13	77.75
	39.41	70.07		80.19	77.72
	39.45	69.95		80.26	77.77
	39.48	69.93		80.33	77.78
	39.51	70.1		80.39	77.71
	39.55	69.89		80.46	77.75
	39.58	70.04		80.53	77.77
	39.61	70.08		80.59	77.69
	39.65	69.96		80.66	77.75
	39.68	70.03		80.73	77.79
	39.71	70		80.79	77.71
	39.75	70.09		80.86	77.75
	39.78	70.13		80.93	77.78
	39.81	70		80.99	77.71
	39.85	70.08		81.06	77.78
	39.88	70.07		81.13	77.88
	39.91	69.97		81.19	77.88
	39.95	70.1		81.26	77.87
	39.98	70.12		81.33	77.84
	40.01	70.15		81.39	77.83
	40.05	70.19		81.46	77.88
	40.08	70.11		81.53	77.82
	40.11	70.04		81.59	77.72
	40.15	70.1		81.66	77.75
	40.18	70.05		81.73	77.72
	40.21	70.17		81.79	77.67
	40.25	70.23		81.86	77.64
	40.28	70.21		81.93	77.56
	40.31	70.18		81.99	77.62
	40.35	70.17		82.06	77.57
	40.38	70.26		82.13	77.59
	40.41	70.41		82.19	77.56
	40.45	70.2		82.33	77.61
	40.48	70.25		82.39	77.64
	40.51	70.24		82.46	77.72
	40.55	70.26		82.53	77.54
	40.58	70.4		82.59	77.64
	40.61	70.37		82.66	77.76
	40.65	70.29		82.73	77.72
	40.68	70.34		82.79	77.74
	40.71	70.37		82.86	77.74
	40.75	70.45		82.93	77.74
	40.78	70.44		82.99	77.68
	40.81	70.5		83.06	77.75
	40.85	70.58		83.13	77.72
	40.88	70.51		83.19	77.74
	40.91	70.61		83.26	77.81
	40.95	70.6		83.33	77.86
	40.98	70.48		83.39	77.92
	41.01	70.49		83.46	77.87
	41.05	70.52		83.53	77.89
	41.08	70.6		83.59	77.96
	41.11	70.63		83.66	77.99
	41.15	70.56		83.73	78.08
	41.18	70.74		83.79	78.09
	41.21	70.62		83.86	78.09
	41.25	70.63		83.93	78.19
	41.28	70.65		83.99	78.26
	41.31	70.62		84.06	78.26
	41.35	70.62		84.13	78.31
	41.38	70.48		84.19	78.28
	41.41	70.53		84.26	78.24
	41.45	70.55		84.33	78.35
	41.48	70.45		84.39	78.38
	41.51	70.62		84.46	78.31
	41.55	70.63		84.53	78.31
	41.58	70.66		84.59	78.31
	41.61	70.55		84.66	78.33
	41.65	70.75		84.73	78.31
	41.68	70.62		84.79	78.28
	41.71	70.65		84.86	78.26
	41.75	70.52		84.93	78.24
	41.78	70.67		84.99	78.19
	41.81	70.61		85.06	78.17
	41.85	70.58		85.13	78.06
	41.88	70.58		85.19	78
	41.91	70.54		85.26	77.94
	41.95	70.53		85.33	77.99
	41.98	70.46		85.39	77.78
	42.01	70.57		85.46	77.81
	42.05	70.55		85.53	77.67
	42.08	70.61		85.59	77.62
	42.11	70.53		85.66	77.61
	42.15	70.5		85.73	77.61
	42.18	70.43		85.79	77.62
	42.21	70.52		85.86	77.64
	42.25	70.44		85.93	77.6
	42.28	70.35		85.99	77.57
	42.31	70.34		86.06	77.54
	42.35	70.36		86.13	77.54
	42.38	70.32		86.19	77.5
	42.41	70.26		86.33	77.48
	42.45	70.22		86.39	77.43
	42.48	70.27		86.46	77.42
	42.51	70.2		86.53	77.47
	42.55	70.23		86.59	77.46
	42.58	70.08		86.66	77.45
	42.61	70.07		86.73	77.56
	42.65	69.97		86.79	77.54
	42.68	69.91		86.86	77.6
	42.71	69.88		86.93	77.59
	42.75	69.84		86.99	77.63
	42.78	69.78		87.06	77.69
	42.81	69.75		87.13	77.69
	42.85	69.68		87.19	77.68
	42.88	69.67		87.26	77.82
	42.91	69.78		87.33	77.79
	42.95	69.69		87.39	77.86
	42.98	69.61		87.46	77.96
	43.01	69.68		87.53	77.88
	43.05	69.55		87.59	78.01
	43.08	69.65		87.66	78
	43.11	69.76		87.73	77.93
	43.15	69.44		87.79	77.94
	43.18	69.65		87.86	77.95
	43.21	69.46		87.93	77.85
	43.25	69.65		87.99	77.84
	43.28	69.66		88.06	77.89
	43.31	69.43		88.13	77.76
	43.35	69.48		88.19	77.75
	43.38	69.54		88.26	77.74
	43.41	69.55		88.33	77.66
	43.45	69.47		88.39	77.67
	43.48	69.74		88.46	77.6
	43.51	69.57		88.53	77.63
	43.55	69.69		88.59	77.68
	43.58	69.51		88.66	77.65
	43.61	69.72		88.73	77.66
	43.65	69.72		88.79	77.72
	43.68	69.62		88.86	77.62
	43.71	69.57		88.93	77.64
	43.75	69.63		88.99	77.61
	43.78	69.64		89.06	77.58
	43.81	69.76		89.13	77.6
	43.85	69.76		89.19	77.62
	43.88	69.64		89.26	77.52
	43.91	69.71		89.33	77.6
	43.95	69.78		89.39	77.59
	43.98	69.74		89.46	77.48
	44.01	69.69		89.53	77.49
	44.05	69.81		89.59	77.53
	44.08	69.88		89.66	77.49
	44.11	69.77		89.73	77.52
	44.15	69.95		89.79	77.49
	44.18	69.9		89.86	77.44
	44.21	69.85		89.93	77.48
	44.25	69.86		89.99	77.52
	44.28	69.86		90.06	77.47
	44.31	69.86		90.13	77.53
	44.35	69.93		90.19	77.46
	44.38	69.87		90.33	77.5
	44.41	70.02		90.39	77.39
	44.45	70.08		90.46	77.46
	44.48	69.95		90.53	77.48
	44.51	70.16		90.59	77.45
	44.55	70.18		90.66	77.5
	44.58	69.98		90.73	77.56
	44.61	70.03		90.79	77.47
	44.65	70.06		90.86	77.55
	44.68	70		90.93	77.54
	44.71	70.08		90.99	77.56
	44.75	70.19		91.06	77.64
	44.78	70.21		91.13	77.64
	44.81	70.35		91.19	77.65
	44.85	70.22		91.26	77.68
	44.88	70.23		91.33	77.77
	44.91	70.3		91.39	77.81
	44.95	70.19		91.46	77.79
	44.98	70.12		91.53	77.82
	45.01	70.34		91.59	77.75
	45.05	70.36		91.66	77.81
	45.08	70.43		91.73	77.82
	45.11	70.15		91.79	77.73
	45.15	70.34		91.86	77.9
	45.18	70.33		91.93	77.72
	45.21	70.28		91.99	77.71
	45.25	70.33		92.06	77.78
	45.28	70.31		92.13	77.73
	45.31	70.36		92.19	77.77
	45.35	70.22		92.26	77.84
	45.38	70.31		92.33	77.75
	45.41	70.28		92.39	77.74
	45.45	70.34		92.46	77.74
	45.48	70.31		92.53	77.84
	45.51	70.2		92.59	77.72
	45.55	70.22		92.66	77.8
	45.58	70.36		92.73	77.73
	45.61	70.28		92.79	77.77
	45.65	70.31		92.86	77.83
	45.68	70.36		92.93	77.81
	45.71	70.2		92.99	77.85
	45.75	70.33		93.06	77.89
	45.78	70.31		93.13	77.85
	45.81	70.13		93.19	77.88
	45.85	70.32		93.26	77.91
	45.88	70.22		93.33	77.98
	45.91	70.2		93.39	77.92
	45.95	70.27		93.46	78.02
	45.98	70.28		93.53	78.02
	46.01	70.23		93.59	77.97
	46.05	70.26		93.66	78.03
	46.08	70.21		93.73	78.03
	46.11	70.21		93.79	78.02
	46.15	70.25		93.86	78.09
	46.18	70.18		93.93	78.1
	46.21	70.34		93.99	78.02
	46.25	70.34		94.06	77.96
	46.28	70.22		94.13	78.02
	46.31	70.28		94.19	77.95
	46.35	70.25		94.32	77.84
	46.38	70.23		94.39	77.86
	46.41	70.33		94.46	77.75
	46.45	70.27		94.52	77.82
	46.48	70.23		94.59	77.8
	46.51	70.28		94.66	77.75
	46.55	70.21		94.72	77.81
	46.58	70.27		94.79	77.86
	46.61	70.32		94.86	77.74
	46.65	70.23		94.92	77.82
	46.68	70.33		94.99	77.82
	46.71	70.38		95.06	77.8
	46.75	70.34		95.12	77.83
	46.78	70.36		95.19	77.8
	46.81	70.36		95.26	77.83
	46.85	70.41		95.32	77.87
	46.88	70.61		95.39	77.86
	46.91	70.38		95.46	77.81
	46.95	70.44		95.52	77.87
	46.98	70.47		95.59	77.82
	47.01	70.45		95.66	77.9
	47.05	70.58		95.72	77.87
	47.08	70.5		95.79	77.9
	47.11	70.57		95.86	77.91
	47.15	70.6		95.92	77.93
	47.18	70.62		95.99	77.89
	47.21	70.71		96.06	77.98
	47.25	70.62		96.12	78.05
	47.28	70.56		96.19	78.05
	47.31	70.68		96.26	78.1
	47.35	70.71		96.32	78.18
	47.38	70.67		96.39	78.19
	47.41	70.67		96.46	78.17
	47.45	70.62		96.52	78.25
	47.48	70.64		96.59	78.33
	47.51	70.67		96.66	78.28
	47.55	70.55		96.72	78.36
	47.58	70.77		96.79	78.47
	47.61	70.75		96.86	78.4
	47.65	70.77		96.92	78.49
	47.68	70.84		96.99	78.45
	47.71	70.76		97.06	78.57
	47.75	70.77		97.12	78.46
	47.78	70.92		97.19	78.51
	47.81	70.64		97.26	78.56
	47.85	70.72		97.32	78.49
	47.88	70.69		97.39	78.58
	47.91	70.7		97.46	78.55
	47.95	70.83		97.52	78.54
	47.98	70.82		97.59	78.53
	48.01	70.64		97.66	78.47
	48.05	70.75		97.72	78.47
	48.08	70.77		97.79	78.48
	48.11	70.81		97.86	78.4
	48.15	70.61		97.92	78.2
	48.18	70.71		97.99	78.17
	48.21	70.61		98.06	78.19
	48.25	70.83		98.12	78
	48.28	70.81		98.19	78
	48.31	70.7		98.32	77.92
	48.35	70.69		98.39	77.88
	48.38	70.55		98.46	77.81
	48.41	70.55		98.52	77.72
	48.45	70.7		98.59	77.76
	48.48	70.5		98.66	77.67
	48.51	70.56		98.72	77.54
	48.54	70.68		98.79	77.48
	48.58	70.65		98.86	77.46
	48.61	70.5		98.92	77.35
	48.64	70.5		98.99	77.35
	48.68	70.62		99.06	77.24
	48.71	70.47		99.12	77.23
	48.74	70.45		99.19	77.27
	48.78	70.46		99.26	77.12
	48.81	70.44		99.32	77.13
	48.84	70.53		99.39	77.12
	48.88	70.5		99.46	76.99
	48.91	70.46		99.52	76.98
	48.94	70.35		99.59	76.94
	48.98	70.36		99.66	76.91
	49.01	70.48		99.72	76.95
	49.04	70.43		99.79	76.94
	49.08	70.3		99.86	76.94
	49.11	70.21		99.92	76.86
	49.14	70.37		99.99	76.97
	49.18	70.33		100.06	76.96
	49.21	70.3		100.12	76.9
	49.24	70.26		100.19	76.99
	49.28	70.25		100.26	76.98
	49.31	70.28		100.32	76.98
	49.34	70.12		100.39	77.03
	49.38	70.19		100.46	77.07
	49.41	70.13		100.52	77.06
	49.44	70.12		100.59	77.07
	49.48	70.01		100.66	77.15
	49.51	70.04		100.72	77.19
	49.54	70.1		100.79	77.2
	49.58	70.1		100.86	77.28
	49.61	70.18		100.92	77.28
	49.64	69.94		100.99	77.24
	49.68	69.83		101.06	77.39
	49.71	69.99		101.12	77.34
	49.74	69.86		101.19	77.39
	49.78	69.87		101.26	77.43
	49.81	69.91		101.32	77.45
	49.84	69.81		101.39	77.5
	49.88	69.87		101.46	77.54
	49.91	69.89		101.52	77.63
	49.94	69.84		101.59	77.55
	49.98	69.8		101.66	77.52
	50.01	69.81		101.72	77.59
	50.04	69.77		101.79	77.55
	50.08	69.81		101.86	77.5
	50.11	69.88		101.92	77.43
	50.14	69.82		101.99	77.35
	50.18	69.77		102.06	77.37
	50.21	69.7		102.12	77.29
	50.24	69.67		102.19	77.27
	50.28	69.74		102.32	77.05
	50.31	69.8		102.39	77.04
	50.34	69.63		102.46	76.94
	50.38	69.74		102.52	76.94
	50.41	69.62		102.59	76.89
	50.44	69.75		102.66	76.92
	50.48	69.63		102.72	76.89
	50.51	69.77		102.79	76.9
	50.54	69.82		102.86	76.87
	50.58	69.66		102.92	76.86
	50.61	69.72		102.99	76.98
	50.64	69.83		103.06	76.92
	50.68	69.63		103.12	76.97
	50.71	69.74		103.19	76.96
	50.74	69.72		103.26	77.08
	50.78	69.62		103.32	77.01
	50.81	69.56		103.39	77.1
	50.84	69.65		103.46	77.14
	50.88	69.64		103.52	77.15
	50.91	69.73		103.59	77.2
	50.94	69.65		103.66	77.25
	50.98	69.62		103.72	77.26
	51.01	69.69		103.79	77.29
	51.04	69.63		103.86	77.38
	51.08	69.63		103.92	77.25
	51.11	69.56		103.99	77.26
	51.14	69.66		104.06	77.35
	51.18	69.66		104.12	77.33
	51.21	69.64		104.19	77.41
	51.24	69.68		104.26	77.39
	51.28	69.6		104.32	77.29
	51.31	69.49		104.39	77.4
	51.34	69.68		104.46	77.4
	51.38	69.48		104.52	77.42
	51.41	69.5		104.59	77.44
	51.44	69.54		104.66	77.39
	51.48	69.59		104.72	77.45
	51.51	69.54		104.79	77.44
	51.54	69.6		104.86	77.41
	51.58	69.39		104.92	77.54
	51.61	69.61		104.99	77.53
	51.64	69.55		105.06	77.54
	51.68	69.61		105.12	77.57
	51.71	69.47		105.19	77.59
	51.74	69.55		105.26	77.51
	51.78	69.63		105.32	77.55
	51.81	69.64		105.39	77.55
	51.84	69.52		105.46	77.49
	51.88	69.61		105.52	77.45
	51.91	69.51		105.59	77.44
	51.94	69.5		105.66	77.46
	51.98	69.55		105.72	77.46
	52.01	69.53		105.79	77.48
	52.04	69.75		105.86	77.38
	52.08	69.6		105.92	77.43
	52.11	69.43		105.99	77.47
	52.14	69.54		106.06	77.45
	52.18	69.6		106.12	77.5
	52.21	69.49		106.19	77.45
	52.24	69.66		106.32	77.5
	52.28	69.66		106.39	77.46
	52.31	69.76		106.46	77.56
	52.34	69.61		106.52	77.49
	52.38	69.73		106.59	77.58
	52.41	69.8		106.66	77.56
	52.44	69.82		106.72	77.56
	52.48	69.61		106.79	77.53
	52.51	69.81		106.86	77.61
	52.54	69.77		106.92	77.61
	52.58	69.89		106.99	77.58
	52.61	69.92		107.06	77.59
	52.64	69.82		107.12	77.59
	52.68	69.67		107.19	77.57
	52.71	69.9		107.26	77.65
	52.74	69.75		107.32	77.69
	52.78	69.86		107.39	77.68
	52.81	69.86		107.46	77.71
	52.84	69.93		107.52	77.72
	52.88	69.94		107.59	77.7
	52.91	69.84		107.66	77.74
	52.94	69.96		107.72	77.81
	52.98	70.07		107.79	77.77
	53.01	69.79		107.86	77.77
	53.04	69.79		107.92	77.75
	53.08	69.82		107.99	77.75
	53.11	69.8		108.06	77.83
	53.14	69.86		108.12	77.8
	53.18	69.97		108.19	77.84
	53.21	69.94		108.26	77.8
	53.24	69.94		108.32	77.81
	53.28	69.83		108.39	77.83
	53.31	69.85		108.46	77.85
	53.34	69.85		108.52	77.84
	53.38	69.77		108.59	77.84
	53.41	69.8		108.66	77.94
	53.44	69.82		108.72	77.89
	53.48	69.91		108.79	77.87
	53.51	70.01		108.86	77.86
	53.54	69.74		108.92	77.78
	53.58	69.77		108.99	77.77
	53.61	69.75		109.06	77.72
	53.64	69.88		109.12	77.71
	53.68	69.96		109.19	77.7
	53.71	69.79		109.26	77.73
	53.74	69.92		109.32	77.65
	53.78	69.98		109.39	77.63
	53.81	69.83		109.46	77.63
	53.84	69.89		109.52	77.59
	53.88	69.91		109.59	77.63
	53.91	69.91		109.66	77.62
	53.94	69.98		109.72	77.64
	53.98	69.95		109.79	77.6
	54.01	70.04		109.86	77.64
	54.04	70.08		109.92	77.56
	54.08	70.11		109.99	77.67
	54.11	70.05		110.06	77.6
	54.14	70.07		110.12	77.59
	54.18	70.16		110.19	77.57
	54.21	70.09		110.32	77.56
	54.24	70.12		110.39	77.55
	54.28	70.1		110.46	77.56
	54.31	70.28		110.52	77.59
	54.34	70.17		110.59	77.54
	54.38	70.16		110.66	77.51
	54.41	70.26		110.72	77.56
	54.44	70.24		110.79	77.54
	54.48	69.95		110.86	77.45
	54.51	70.22		110.92	77.47
	54.54	70.12		110.99	77.54
	54.58	70.27		111.06	77.44
	54.61	70.32		111.12	77.48
	54.64	70.28		111.19	77.46
	54.68	70.4		111.26	77.51
	54.71	70.25		111.32	77.52
	54.74	70.25		111.39	77.52
	54.78	70.28		111.46	77.49
	54.81	70.16		111.52	77.47
	54.84	70.33		111.59	77.56
	54.88	70.3		111.66	77.53
	54.91	70.43		111.72	77.5
	54.94	70.42		111.79	77.42
	54.98	70.37		111.86	77.46
	55.01	70.3		111.92	77.45
	55.04	70.37		111.99	77.39
	55.08	70.31		112.06	77.47
	55.11	70.51		112.12	77.46
	55.14	70.4		112.19	77.45
	55.18	70.42		112.26	77.46
	55.21	70.49		112.32	77.41
	55.24	70.39		112.39	77.41
	55.28	70.45		112.46	77.37
	55.31	70.35		112.52	77.33
	55.34	70.38		112.59	77.36
	55.38	70.31		112.66	77.4
	55.41	70.29		112.72	77.36
	55.44	70.34		112.79	77.31
	55.48	70.4		112.86	77.3
	55.51	70.27		112.92	77.38
	55.54	70.37		112.99	77.36
	55.58	70.31		113.06	77.36
	55.61	70.42		113.12	77.44
	55.64	70.31		113.19	77.4
	55.68	70.24		113.26	77.44
	55.71	70.27		113.32	77.42
	55.74	70.39		113.39	77.38
	55.78	70.31		113.46	77.43
	55.81	70.28		113.52	77.4
	55.84	70.23		113.59	77.35
	55.88	70.25		113.66	77.47
	55.91	70.2		113.72	77.42
	55.94	70.29		113.79	77.39
	55.98	70.22		113.86	77.41
	56.01	70.26		113.92	77.39
	56.04	70.08		113.99	77.44
	56.08	70.33		114.06	77.42
	56.11	70.27		114.12	77.44
	56.14	70.2		114.19	77.48
	56.18	70.18		114.32	77.55
	56.21	70.25		114.39	77.53
	56.24	70.06		114.46	77.6
	56.28	70.13		114.52	77.56
	56.31	70.22		114.59	77.63
	56.34	70.1		114.66	77.69
	56.38	70.29		114.72	77.71
	56.41	70.29		114.79	77.78
	56.44	70.27		114.86	77.78
	56.48	70.22		114.92	77.84
	56.51	70.15		114.99	77.97
	56.54	70.17		115.06	77.99
	56.58	70.14		115.12	77.98
	56.61	70.11		115.19	78.04
	56.64	70.15		115.26	78.13
	56.68	70.19		115.32	78.24
	56.71	70.14		115.39	78.17
	56.74	70.24		115.46	78.26
	56.78	70.07		115.52	78.29
	56.81	70.19		115.59	78.32
	56.84	70.15		115.66	78.34
	56.88	70.15		115.72	78.45
	56.91	70.25		115.79	78.49
	56.94	70.23		115.86	78.5
	56.98	70.15		115.92	78.68
	57.01	70.26		115.99	78.62
	57.04	70.14		116.06	78.6
	57.08	70.18		116.12	78.67
	57.11	70.2		116.19	78.69
	57.14	70.16		116.26	78.67
	57.18	70.28		116.32	78.67
	57.21	70.31		116.39	78.74
	57.24	70.3		116.46	78.61
	57.28	70.21		116.52	78.59
	57.31	70.14		116.59	78.58
	57.34	70.09		116.66	78.58
	57.38	70.23		116.72	78.59
	57.41	70.04		116.79	78.54
	57.44	70.12		116.86	78.49
	57.48	70.15		116.92	78.54
	57.51	70.14		116.99	78.36
	57.54	70.15		117.06	78.38
	57.58	70.19		117.12	78.39
	57.61	70.15		117.19	78.32
	57.64	70.3		117.26	78.29
	57.68	70.13		117.32	78.35
	57.71	70.03		117.39	78.31
	57.74	70.19		117.46	78.34
	57.78	70.04		117.52	78.38
	57.81	70.08		117.59	78.36
	57.84	70.2		117.66	78.4
	57.88	70		117.72	78.47
	57.91	69.97		117.79	78.47
	57.94	70.06		117.86	78.52
	57.98	70		117.92	78.59
	58.01	70.09		117.99	78.55
	58.04	70.09		118.06	78.61
	58.08	69.99		118.12	78.66
	58.11	70.03		118.19	78.67
	58.14	70.11		118.32	78.7
	58.18	70.03		118.39	78.72
	58.21	69.98		118.46	78.75
	58.24	69.92		118.52	78.79
	58.27	70.01		118.59	78.83
	58.31	69.9		118.66	78.97
	58.34	69.98		118.72	78.99
	58.37	70.01		118.79	79.08
	58.41	69.97		118.86	79.07
	58.44	70.05		118.92	79.11
	58.47	70.1		118.99	79.25
	58.51	70.08		119.06	79.2
	58.54	70.15		119.12	79.21
	58.57	70.03		119.19	79.23
	58.61	69.99		119.26	79.32
	58.64	69.89		119.32	79.24
	58.67	69.9		119.39	79.3
	58.71	69.97		119.46	79.41
	58.74	70.11		119.52	79.28
	58.77	70.01		119.59	79.29
	58.81	70.02		119.66	79.28
	58.84	70.15		119.72	79.28
	58.87	69.97		119.79	79.29
	58.91	70.06		119.86	79.35
	58.94	69.95		119.92	79.28
	58.97	70.04		119.99	79.24
	59.01	69.92		120.06	79.16
	59.04	70.03		120.12	79.21
	59.07	70.17		120.19	79.18
	59.11	69.95		120.26	79.05
	59.14	69.93		120.32	79.09
	59.17	70.03		120.39	79.1
	59.21	69.99		120.46	79.14
	59.24	70.04		120.52	79.02
	59.27	70.02		120.59	79.04
	59.31	70.29		120.66	79.17
	59.34	70.08		120.72	79.07
	59.37	70.06		120.79	79.22
	59.41	69.99		120.86	79.12
	59.44	70.03		120.92	79.22
	59.47	69.98		120.99	79.19
	59.51	69.95		121.06	79.17
	59.54	69.97		121.12	79.09
	59.57	70.07		121.19	79.17
	59.61	69.98		121.26	79.07
	59.64	70.01		121.32	79.09
	59.67	70.17		121.39	79.08
	59.71	69.98		121.46	79.13
	59.74	70.02		121.52	79.11
	59.77	70.03		121.59	79.18
	59.81	69.95		121.66	79.18
	59.84	70.1		121.72	79.2
	59.87	69.96		121.79	79.27
	59.91	69.99		121.86	79.23
	59.94	70		121.92	79.29
	59.97	70.06		121.99	79.29
	60.01	69.92		122.06	79.37
	60.04	70.03		122.12	79.37
	60.07	70		122.19	79.38
	60.11	69.91		122.32	79.39
	60.14	70.01		122.39	79.37
	60.17	70.04		122.46	79.41
	60.21	70.07		122.52	79.36
	60.24	70.11		122.59	79.28
	60.27	70.16		122.66	79.26
	60.31	70.05		122.72	79.35
	60.34	70.21		122.79	79.18
	60.37	69.99		122.86	79.2
	60.41	70.17		122.92	79.22
	60.44	70.15		122.99	79.04
	60.47	70.23		123.06	79.05
	60.51	70.26		123.12	78.98
	60.54	70.14		123.19	78.98
	60.57	70.1		123.26	78.89
	60.61	70.13		123.32	78.91
	60.64	70.12		123.39	78.81
	60.67	70.14		123.46	78.82
	60.71	70.18		123.52	78.85
	60.74	70.01		123.59	78.8
	60.77	70.2		123.66	78.7
	60.81	70.22		123.72	78.67
	60.84	70.17		123.79	78.7
	60.87	70.25		123.86	78.61
	60.91	70.13		123.92	78.57
	60.94	70.19		123.99	78.57
	60.97	70.25		124.06	78.45
	61.01	70.14		124.12	78.55
	61.04	70.23		124.19	78.55
	61.07	70.21		124.26	78.5
	61.11	70.35		124.32	78.44
	61.14	70.25		124.39	78.49
	61.17	70.33		124.45	78.54
	61.21	70.15		124.52	78.47
	61.24	70.27		124.59	78.49
	61.27	70.15		124.65	78.47
	61.31	70.29		124.72	78.41
	61.34	70.28		124.79	78.37
	61.37	70.33		124.85	78.46
	61.41	70.41		124.92	78.39
	61.44	70.31		124.99	78.24
	61.47	70.25		125.05	78.36
	61.51	70.31		125.12	78.42
	61.54	70.3		125.19	78.41
	61.57	70.31		125.25	78.54
	61.61	70.26		125.32	78.44
	61.64	70.44		125.39	78.46
	61.67	70.36		125.45	78.47
	61.71	70.4		125.52	78.45
	61.74	70.38		125.59	78.41
	61.77	70.49		125.65	78.24
	61.81	70.26		125.72	78.26
	61.84	70.29		125.79	78.16
	61.87	70.23		125.85	78.12
	61.91	70.31		125.92	78.09
	61.94	70.46		125.99	78
	61.97	70.39		126.05	77.95
	62.01	70.48		126.12	77.95
	62.04	70.47		126.19	77.94
	62.07	70.41		126.32	77.93
	62.11	70.4		126.39	77.93
	62.14	70.33		126.45	77.89
	62.17	70.22		126.52	77.88
	62.21	70.32		126.59	77.98
	62.24	70.41		126.65	77.95
	62.27	70.42		126.72	78.02
	62.31	70.5		126.79	78.02
	62.34	70.34		126.85	78.1
	62.37	70.43		126.92	78.03
	62.41	70.44		126.99	78.12
	62.44	70.38		127.05	78.13
	62.47	70.4		127.12	78.17
	62.51	70.36		127.19	78.13
	62.54	70.4		127.25	78.14
	62.57	70.44		127.32	78.14
	62.61	70.47		127.39	78.08
	62.64	70.37		127.45	78.1
	62.67	70.36		127.52	78.1
	62.71	70.27		127.59	78.09
	62.74	70.19		127.65	78.05
	62.77	70.24		127.72	78.04
	62.81	70.32		127.79	78.02
	62.84	70.21		127.85	78.06
	62.87	70.27		127.92	78.03
	62.91	70.23		127.99	77.91
	62.94	70.36		128.05	77.95
	62.97	70.11		128.12	77.93
	63.01	70.34		128.19	77.86
	63.04	70.23		128.25	77.86
	63.07	70.15		128.32	77.8
	63.11	70.28		128.39	77.7
	63.14	70.26		128.45	77.75
	63.17	70.3		128.52	77.7
	63.21	70.22		128.59	77.59
	63.24	70.18		128.65	77.57
	63.27	70.18		128.72	77.51
	63.31	70.18		128.79	77.45
	63.34	70.23		128.85	77.47
	63.37	70.21		128.92	77.44
	63.41	70.25		128.99	77.39
	63.44	70.21		129.05	77.33
	63.47	70.17		129.12	77.35
	63.51	70.18		129.19	77.33
	63.54	70.3		129.25	77.33
	63.57	70.23		129.32	77.26
	63.61	70.28		129.39	77.25
	63.64	70.37		129.45	77.27
	63.67	70.3		129.52	77.25
	63.71	70.32		129.59	77.28
	63.74	70.34		129.65	77.3
	63.77	70.37		129.72	77.39
	63.81	70.21		129.79	77.36
	63.84	70.31		129.85	77.54
	63.87	70.4		129.92	77.51
	63.91	70.47		129.99	77.54
	63.94	70.46		130.05	77.61
	63.97	70.49		130.12	77.68
	64.01	70.66		130.19	77.66
	64.04	70.48		130.32	77.83
	64.07	70.53		130.39	77.84
	64.11	70.51		130.45	77.91
	64.14	70.39		130.52	77.92
	64.17	70.53		130.59	78.01
	64.21	70.54		130.65	78.06
	64.24	70.63		130.72	78.11
	64.27	70.68		130.79	78.1
	64.31	70.61		130.85	78.09
	64.34	70.67		130.92	78.18
	64.37	70.78		130.99	78.1
	64.41	70.73		131.05	78.05
	64.44	70.62		131.12	78.12
	64.47	70.68		131.19	78.07
	64.51	70.73		131.25	78.07
	64.54	70.72		131.32	78.08
	64.57	70.82		131.39	77.97
	64.61	70.73		131.45	77.94
	64.64	70.82		131.52	77.95
	64.67	70.85		131.59	77.98
	64.71	70.73		131.65	77.86
	64.74	70.88		131.72	77.84
	64.77	70.83		131.79	77.82
	64.81	70.78		131.85	77.77
	64.84	70.83		131.92	77.73
	64.87	70.96		131.99	77.74
	64.91	70.89		132.05	77.68
	64.94	71.02		132.12	77.67
	64.97	70.87		132.19	77.56
	65.01	71.08		132.25	77.47
	65.04	70.91		132.32	77.42
	65.07	70.75		132.39	77.38
	65.11	70.91		132.45	77.35
	65.14	70.85		132.52	77.32
	65.17	70.97		132.59	77.33
	65.21	70.93		132.65	77.28
	65.24	70.79		132.72	77.24
	65.27	70.84		132.79	77.23
	65.31	70.76		132.85	77.25
	65.34	70.93		132.92	77.29
	65.37	70.81		132.99	77.29
	65.41	70.96		133.05	77.33
	65.44	70.75		133.12	77.32
	65.47	70.82		133.19	77.39
	65.51	70.68		133.25	77.36
	65.54	70.64		133.32	77.44
	65.57	70.59		133.39	77.46
	65.61	70.56		133.45	77.45
	65.64	70.49		133.52	77.52
	65.67	70.66		133.59	77.51
	65.71	70.6		133.65	77.5
	65.74	70.58		133.72	77.6
	65.77	70.42		133.79	77.57
	65.81	70.47		133.85	77.59
	65.84	70.45		133.92	77.65
	65.87	70.46		133.99	77.66
	65.91	70.51		134.05	77.57
	65.94	70.51		134.12	77.62
	65.97	70.64		134.19	77.59
	66.01	70.44		134.32	77.55
	66.04	70.58		134.39	77.52
	66.07	70.61		134.45	77.49
	66.11	70.32		134.52	77.49
	66.14	70.33		134.59	77.45
	66.17	70.45		134.65	77.52
	66.21	70.42		134.72	77.5
	66.24	70.42		134.79	77.54
	66.27	70.43		134.85	77.51
	66.31	70.57		134.92	77.56
	66.34	70.48		134.99	77.54
	66.37	70.57		135.05	77.52
	66.41	70.48		135.12	77.57
	66.44	70.49		135.19	77.56
	66.47	70.57		135.25	77.54
	66.51	70.45		135.32	77.52
	66.54	70.46		135.39	77.53
[truncated: 93,560 more rows]

## Sheet: Fig. 2D
Title:	Summary data showing vasodilatory responses to the nitric oxide donor sodium nitroprusside (SNP) in isolated mesenteric arteries from WT and Kir6.1wt/VM mice.
	log [SNP] (M)	WT								Kir6.1wt/VM
		Artery 1	Artery 2	Artery 3						Artery 1	Artery 2	Artery 3	Artery 4	Artery 5
	-8	5.00634	2.64257	5.05451						1.50684	9.09993	3.84424	19.4357	6.77121
	-7.5	11.5896	5.60525	14.2276						13.3298	30.7619	20.5441	34.769	28.653
	-7	18.6877	26.6232	22.9521						30.119	34.6613	23.6125	37.6434	53.4993
	-6.5	29.0629	44.229	32.977						39.6371	47.1572	34.6181	48.6946	62.6398
	-6	39.2967	48.3949	51.6212						48.0852	60.2925	45.1015	56.0062	69.9627
	-5.5	53.0542	59.7212	61.1413						61.0806	71.9946	62.9998	64.8527	75.265
	-5	59.6556	68.557	69.8798						70.991	80.1095	76.9346	70.1085	81.315
	-4.5	67.4279	71.8602	75.9999						79.9875	87.4858	85.3292	77.4264	85.8719
	-4	73.9967	80.3964	84.3843						86.1576	90.2385	89.9145	80.6543	90.741
	Two-way ANOVA			P value	P value summary	Significant?
				0.9253	ns	No
	Šídák's multiple comparisons test	Predicted (LS) mean diff.	95.00% CI of diff.	Below threshold?	Summary	Adjusted P Value
	WT - Kir6.1wt/VM
	-8	-3.897	-18.79 to 11.00	No	ns	0.9957
	-7.5	-15.14	-30.03 to -0.2408	Yes	*	0.0441
	-7	-13.15	-28.05 to 1.744	No	ns	0.1182
	-6.5	-11.13	-26.02 to 3.770	No	ns	0.2806
	-6	-9.452	-24.35 to 5.444	No	ns	0.4951
	-5.5	-9.266	-24.16 to 5.630	No	ns	0.5221
	-5	-9.861	-24.76 to 5.036	No	ns	0.4372
	-4.5	-11.46	-26.35 to 3.439	No	ns	0.2465
	-4	-7.949	-22.85 to 6.948	No	ns	0.7148

## Sheet: Fig. 3A
Title:	Representative traces of the luminal diameter of isolated mesenteric arteries from WT and Kir6.1wt/VM mice showing changes in lumen diameter in response to increases in intraluminal pressure under active and passive (Ca2+-free) conditions
	WT				Kir6.1wt/VM
	Time (sec)	Active	Passive		Time (sec)	Active	Passive
	0	79.83	80.43		0	70.72	77.34
	0.04	79.85	80.31		0.07	70.7	77.23
	0.07	79.84	80.36		0.13	70.92	77.38
	0.1	79.77	80.57		0.2	70.7	77.43
	0.14	79.77	80.42		0.27	71	77.32
	0.17	79.78	80.47		0.33	70.77	77.44
	0.2	79.75	80.35		0.4	70.88	77.51
	0.24	79.84	80.32		0.47	70.91	77.35
	0.27	79.77	80.47		0.53	70.67	77.4
	0.3	79.81	80.55		0.6	70.98	77.52
	0.34	79.81	80.52		0.67	70.82	77.42
	0.37	79.7	80.44		0.73	70.85	77.36
	0.4	79.64	80.41		0.8	70.84	77.41
	0.43	79.78	80.32		0.87	70.78	77.51
	0.47	79.85	80.25		0.93	70.82	77.33
	0.5	79.79	80.51		1	70.71	77.34
	0.53	79.76	80.48		1.07	71.04	77.45
	0.57	79.73	80.54		1.13	70.75	77.44
	0.6	79.8	80.41		1.2	70.82	77.32
	0.63	79.64	80.39		1.27	71	77.53
	0.67	79.86	80.3		1.33	70.57	77.51
	0.7	79.8	80.3		1.4	70.83	77.36
	0.73	79.74	80.45		1.47	71	77.46
	0.77	79.73	80.49		1.53	70.66	77.52
	0.8	79.85	80.49		1.6	70.82	77.33
	0.83	79.67	80.49		1.67	70.69	77.34
	0.87	79.7	80.39		1.73	70.95	77.51
	0.9	79.92	80.55		1.8	70.82	77.28
	0.93	79.79	80.31		1.87	70.81	77.4
	0.97	79.78	80.4		1.93	71.05	77.47
	1	79.78	80.44		2	70.73	77.49
	1.03	79.75	80.47		2.07	70.84	77.32
	1.07	79.46	80.36		2.13	71	77.54
	1.1	79.78	80.56		2.2	70.77	77.61
	1.13	79.84	80.3		2.27	70.8	77.28
	1.17	79.62	80.17		2.33	70.83	77.46
	1.2	79.75	80.61		2.4	70.98	77.5
	1.23	79.9	80.56		2.47	70.83	77.38
	1.27	79.78	80.27		2.53	70.77	77.31
	1.3	79.72	80.53		2.6	71.05	77.52
	1.33	79.9	80.6		2.67	70.81	77.52
	1.37	79.79	80.41		2.73	70.8	77.35
	1.4	79.74	80.4		2.8	71	77.52
	1.43	79.78	80.64		2.87	70.67	77.64
	1.47	79.7	80.56		2.93	70.88	77.35
	1.5	79.67	80.53		3	70.87	77.5
	1.53	79.75	80.56		3.07	70.93	77.57
	1.57	79.94	80.35		3.13	70.93	77.42
	1.6	79.85	80.36		3.2	70.7	77.39
	1.63	79.71	80.46		3.27	71	77.55
	1.67	79.73	80.48		3.33	70.83	77.59
	1.7	79.74	80.47		3.4	70.78	77.33
	1.73	79.76	80.51		3.47	70.91	77.53
	1.77	79.65	80.46		3.53	70.73	77.64
	1.8	79.85	80.36		3.6	70.81	77.3
	1.83	79.82	80.31		3.67	70.82	77.42
	1.87	79.7	80.47		3.73	70.93	77.48
	1.9	79.83	80.49		3.8	70.79	77.45
	1.93	79.79	80.49		3.87	70.85	77.33
	1.97	79.6	80.36		3.93	71.01	77.45
	2	79.95	80.4		4	70.78	77.56
	2.03	79.9	80.39		4.07	70.78	77.43
	2.07	79.72	80.36		4.13	70.97	77.47
	2.1	79.77	80.56		4.2	70.67	77.64
	2.13	79.83	80.41		4.27	70.81	77.45
	2.17	79.86	80.39		4.33	70.71	77.41
	2.2	79.69	80.57		4.4	70.89	77.47
	2.23	79.91	80.41		4.47	70.89	77.5
	2.27	79.89	80.36		4.53	70.8	77.37
	2.3	79.78	80.26		4.6	71.05	77.53
	2.33	79.78	80.32		4.67	70.88	77.64
	2.37	79.85	80.51		4.73	70.87	77.48
	2.4	79.67	80.56		4.8	70.91	77.51
	2.43	79.79	80.49		4.87	70.67	77.66
	2.47	79.88	80.56		4.93	70.74	77.47
	2.5	79.84	80.44		5	70.68	77.45
	2.53	79.92	80.48		5.07	70.85	77.53
	2.57	79.8	80.41		5.13	70.79	77.6
	2.6	79.68	80.61		5.2	70.72	77.38
	2.63	79.58	80.47		5.27	71.07	77.48
	2.67	79.91	80.5		5.33	70.77	77.58
	2.7	79.97	80.62		5.4	70.67	77.45
	2.73	79.83	80.42		5.47	70.89	77.49
	2.77	79.72	80.47		5.53	70.62	77.57
	2.8	79.82	80.68		5.6	70.77	77.5
	2.83	79.84	80.56		5.67	70.83	77.47
	2.87	79.54	80.5		5.73	70.81	77.56
	2.9	79.88	80.48		5.8	70.86	77.55
	2.93	79.93	80.45		5.87	70.64	77.45
	2.97	79.81	80.38		5.93	70.94	77.51
	3	79.69	80.5		6	70.78	77.58
	3.03	79.8	80.69		6.07	70.85	77.43
	3.07	79.56	80.56		6.13	71.01	77.52
	3.1	79.81	80.56		6.2	70.75	77.53
	3.13	79.83	80.55		6.27	70.79	77.56
	3.17	79.79	80.4		6.33	70.81	77.45
	3.2	79.8	80.51		6.4	70.75	77.52
	3.23	79.99	80.58		6.47	70.81	77.61
	3.27	79.76	80.54		6.53	70.6	77.39
	3.3	79.65	80.56		6.6	70.95	77.54
	3.33	79.8	80.48		6.67	70.77	77.56
	3.37	79.97	80.54		6.73	70.75	77.39
	3.4	79.76	80.56		6.8	71.05	77.44
	3.43	79.57	80.5		6.87	70.66	77.54
	3.47	79.9	80.64		6.93	70.81	77.56
	3.5	79.81	80.56		7	70.77	77.35
	3.53	79.61	80.48		7.07	70.82	77.5
	3.57	79.72	80.63		7.13	70.85	77.53
	3.6	79.77	80.64		7.2	70.65	77.46
	3.63	79.65	80.49		7.27	71	77.45
	3.67	79.87	80.58		7.33	70.85	77.58
	3.7	79.92	80.7		7.4	70.84	77.36
	3.73	79.72	80.64		7.47	71	77.42
	3.77	79.63	80.53		7.53	70.73	77.47
	3.8	79.86	80.73		7.6	70.81	77.52
	3.83	79.78	80.44		7.67	70.81	77.37
	3.87	79.79	80.59		7.73	70.73	77.49
	3.9	79.78	80.4		7.8	70.81	77.67
	3.93	79.66	80.8		7.87	70.71	77.34
	3.97	79.6	80.58		7.93	70.99	77.44
	4	79.85	80.65		8	70.8	77.56
	4.03	79.85	80.59		8.07	70.79	77.33
	4.07	79.76	80.49		8.13	70.99	77.35
	4.1	79.6	80.47		8.2	70.77	77.42
	4.13	79.67	80.61		8.27	70.9	77.54
	4.17	79.81	80.67		8.33	70.87	77.28
	4.2	79.51	80.43		8.4	70.81	77.45
	4.23	79.82	80.53		8.47	70.9	77.5
	4.27	79.84	80.48		8.53	70.78	77.26
	4.3	79.76	80.45		8.6	71.04	77.37
	4.33	79.77	80.5		8.67	70.82	77.56
	4.37	79.79	80.57		8.73	70.88	77.43
	4.4	79.68	80.73		8.8	71.05	77.29
	4.43	79.67	80.48		8.87	70.82	77.48
	4.47	79.92	80.61		8.93	70.84	77.46
	4.5	79.88	80.63		9	70.87	77.3
	4.53	79.67	80.51		9.07	70.79	77.4
	4.57	79.77	80.52		9.13	70.86	77.44
	4.6	79.8	80.71		9.2	70.77	77.24
	4.63	79.57	80.64		9.27	71.04	77.4
	4.67	79.77	80.55		9.33	70.66	77.44
	4.7	79.92	80.64		9.4	70.76	77.38
	4.73	79.76	80.57		9.47	71	77.32
	4.77	79.71	80.49		9.53	70.73	77.41
	4.8	79.89	80.56		9.6	70.9	77.46
	4.83	79.88	80.59		9.67	70.87	77.2
	4.87	79.64	80.5		9.73	70.7	77.37
	4.9	79.7	80.57		9.8	70.94	77.46
	4.93	79.8	80.53		9.87	70.72	77.28
	4.97	79.77	80.58		9.93	71.04	77.36
	5	79.74	80.29		10	70.83	77.49
	5.03	79.85	80.58		10.07	70.77	77.36
	5.07	79.82	80.63		10.13	70.92	77.35
	5.1	79.56	80.66		10.2	70.77	77.34
	5.13	79.87	80.67		10.27	70.88	77.39
	5.17	79.93	80.53		10.33	70.78	77.28
	5.2	79.72	80.47		10.4	70.82	77.37
	5.23	79.72	80.48		10.47	70.82	77.4
	5.27	79.8	80.69		10.53	70.68	77.21
	5.3	79.7	80.76		10.6	71.05	77.28
	5.33	79.6	80.7		10.67	70.76	77.43
	5.37	79.84	80.49		10.73	70.69	77.36
	5.4	79.97	80.75		10.8	71.04	77.24
	5.43	79.78	80.7		10.87	70.77	77.41
	5.47	79.75	80.49		10.93	70.89	77.37
	5.5	79.83	80.62		11	70.86	77.24
	5.53	79.81	80.65		11.07	70.82	77.36
	5.57	79.81	80.42		11.13	70.9	77.41
	5.6	79.85	80.67		11.2	70.7	77.29
	5.63	79.74	80.55		11.27	71.07	77.25
	5.67	79.73	80.53		11.33	70.74	77.29
	5.7	79.94	80.55		11.4	70.74	77.43
	5.73	79.73	80.55		11.47	70.94	77.25
	5.77	79.59	80.63		11.53	70.7	77.28
	5.8	79.91	80.47		11.6	70.9	77.37
	5.83	79.92	80.71		11.67	70.84	77.19
	5.87	79.75	80.56		11.73	70.77	77.37
	5.9	79.78	80.51		11.8	70.8	77.36
	5.93	79.77	80.63		11.87	70.75	77.28
	5.97	79.76	80.6		11.93	70.93	77.28
	6	79.63	80.53		12	70.8	77.38
	6.03	79.94	80.54		12.07	70.64	77.35
	6.07	79.9	80.62		12.13	70.91	77.23
	6.1	79.86	80.48		12.2	70.69	77.32
	6.13	79.86	80.44		12.27	70.79	77.47
	6.17	79.87	80.61		12.33	70.78	77.25
	6.2	79.79	80.57		12.4	70.66	77.24
	6.23	79.69	80.52		12.47	70.82	77.37
	6.27	79.92	80.66		12.53	70.66	77.3
	6.3	79.76	80.65		12.6	70.92	77.33
	6.33	79.71	80.5		12.67	70.77	77.31
	6.37	79.8	80.69		12.73	70.73	77.38
	6.4	79.83	80.62		12.8	70.99	77.2
	6.43	79.57	80.74		12.87	70.65	77.28
	6.47	79.83	80.53		12.93	70.74	77.37
	6.5	79.86	80.59		13	70.86	77.3
	6.53	79.61	80.56		13.07	70.66	77.21
	6.57	79.73	80.47		13.13	70.73	77.25
	6.6	79.83	80.47		13.2	70.73	77.26
	6.63	79.87	80.56		13.27	70.83	77.25
	6.67	79.62	80.7		13.33	70.72	77.25
	6.7	79.96	80.53		13.4	70.68	77.23
	6.73	79.96	80.5		13.47	70.99	77.16
	6.77	79.68	80.53		13.53	70.71	77.2
	6.8	79.83	80.39		13.6	70.73	77.34
	6.83	80.08	80.57		13.67	70.88	77.19
	6.87	79.64	80.59		13.73	70.68	77.18
	6.9	79.53	80.61		13.8	70.82	77.27
	6.93	79.85	80.52		13.87	70.68	77.34
	6.97	79.92	80.57		13.93	70.89	77.07
	7	79.8	80.45		14	70.87	77.23
	7.03	79.8	80.46		14.07	70.74	77.39
	7.07	79.83	80.52		14.13	70.88	77.01
	7.1	79.61	80.55		14.2	70.75	77.24
	7.13	79.84	80.44		14.27	70.75	77.36
	7.17	79.94	80.48		14.33	70.81	77.2
	7.2	79.77	80.57		14.4	70.66	77.18
	7.23	79.77	80.51		14.47	70.72	77.3
	7.27	79.96	80.58		14.53	70.7	77.35
	7.3	79.76	80.63		14.6	70.78	77
	7.33	79.7	80.6		14.67	70.71	77.24
	7.37	79.77	80.44		14.73	70.58	77.32
	7.4	79.83	80.68		14.8	70.86	77.26
	7.43	79.81	80.63		14.87	70.7	77.31
	7.47	79.83	80.52		14.93	70.71	77.28
	7.5	79.95	80.45		15	70.74	77.2
	7.53	79.74	80.53		15.07	70.68	77.22
	7.57	79.66	80.56		15.13	70.82	77.39
	7.6	79.85	80.5		15.2	70.58	77.33
	7.63	79.93	80.53		15.27	70.85	77.29
	7.67	79.72	80.51		15.33	70.84	77.09
	7.7	79.82	80.51		15.4	70.72	77.39
	7.73	79.85	80.53		15.47	70.96	76.97
	7.77	79.47	80.58		15.53	70.69	76.96
	7.8	79.82	80.57		15.6	70.83	77.31
	7.83	79.97	80.47		15.67	70.89	77.29
	7.87	79.75	80.72		15.73	70.69	77.09
	7.9	79.72	80.45		15.8	70.82	77.21
	7.93	79.92	80.47		15.87	70.69	77.34
	7.97	79.82	80.35		15.93	70.83	77.11
	8	79.64	80.47		16	70.78	77.29
	8.03	79.64	80.5		16.07	70.67	77.27
	8.07	80.03	80.57		16.13	70.92	77.11
	8.1	79.68	80.5		16.2	70.73	77.16
	8.13	79.79	80.36		16.27	70.75	77.28
	8.17	79.78	80.52		16.33	70.8	77.34
	8.2	79.8	80.6		16.4	70.71	77.14
	8.23	79.64	80.53		16.47	70.78	77.3
	8.27	80	80.46		16.53	70.67	77.35
	8.3	79.88	80.47		16.6	70.86	77.18
	8.33	79.8	80.57		16.67	70.73	77.19
	8.37	79.7	80.58		16.73	70.7	77.36
	8.4	79.83	80.36		16.8	71.06	77.25
	8.43	79.85	80.57		16.87	70.71	77.29
	8.47	79.62	80.61		16.93	70.71	77.3
	8.5	79.92	80.4		17	70.79	77.33
	8.53	79.67	80.53		17.07	70.64	77.13
	8.57	79.78	80.45		17.13	70.75	77.36
	8.6	79.72	80.41		17.2	70.8	77.43
	8.63	79.78	80.61		17.27	70.76	77.22
	8.67	79.69	80.42		17.33	70.67	77.34
	8.7	79.8	80.46		17.4	70.77	77.49
	8.73	79.9	80.52		17.47	70.66	77.27
	8.77	79.72	80.47		17.53	70.7	77.22
	8.8	79.71	80.47		17.6	70.63	77.33
	8.83	79.87	80.33		17.67	70.78	77.42
	8.87	79.68	80.58		17.73	70.64	77.27
	8.9	79.47	80.45		17.8	70.75	77.3
	8.93	79.78	80.48		17.87	70.6	77.55
	8.97	79.85	80.54		17.93	70.9	77.3
	9	79.61	80.63		18	70.74	77.3
	9.03	79.7	80.46		18.07	70.76	77.34
	9.07	79.73	80.49		18.13	70.89	77.35
	9.1	79.7	80.52		18.2	70.73	77.34
	9.13	79.64	80.61		18.27	70.95	77.45
	9.17	79.74	80.63		18.33	70.73	77.53
	9.2	79.87	80.49		18.4	70.65	77.26
	9.23	79.72	80.73		18.47	70.77	77.47
	9.27	79.6	80.56		18.53	70.68	77.5
	9.3	79.82	80.21		18.6	70.86	77.17
	9.33	79.62	80.53		18.67	70.76	77.27
	9.37	79.7	80.55		18.73	70.69	77.37
	9.4	79.84	80.59		18.8	70.93	77.33
	9.43	79.77	80.57		18.87	70.82	77.38
	9.47	79.72	80.46		18.93	70.82	77.37
	9.5	79.83	80.37		19	70.95	77.33
	9.53	79.81	80.45		19.07	70.78	77.3
	9.57	79.58	80.62		19.13	70.75	77.4
	9.6	79.72	80.55		19.2	70.67	77.36
	9.63	79.88	80.55		19.27	71.09	77.35
	9.67	79.67	80.61		19.33	70.94	77.38
	9.7	79.7	80.32		19.4	70.83	77.37
	9.73	79.83	80.44		19.47	71.17	77.39
	9.77	79.67	80.43		19.53	70.89	77.26
	9.8	79.6	80.48		19.6	70.86	77.32
	9.83	79.83	80.55		19.67	70.84	77.43
	9.87	79.77	80.51		19.73	70.75	77.33
	9.9	79.81	80.57		19.8	70.82	77.33
	9.93	79.73	80.34		19.87	70.64	77.42
	9.97	79.7	80.43		19.93	70.97	77.28
	10	79.7	80.57		20	70.96	77.22
	10.03	79.77	80.58		20.07	70.59	77.33
	10.07	79.63	80.42		20.13	70.99	77.4
	10.1	79.83	80.54		20.2	70.78	77.26
	10.13	79.67	80.46		20.27	70.72	77.33
	10.17	79.88	80.48		20.33	70.94	77.46
	10.2	79.78	80.43		20.4	70.87	77.16
	10.23	79.63	80.41		20.47	71.08	77.48
	10.26	79.72	80.57		20.53	70.92	77.34
	10.3	79.75	80.45		20.6	71.07	77.2
	10.33	79.75	80.44		20.67	70.94	77.06
	10.36	79.73	80.55		20.73	70.73	77.25
	10.4	79.83	80.47		20.8	71.15	77.41
	10.43	79.79	80.41		20.87	70.77	77.22
	10.46	79.47	80.44		20.93	70.92	77.33
	10.5	79.68	80.63		21	71	77.44
	10.53	79.84	80.42		21.07	70.84	77.19
	10.56	79.75	80.42		21.13	70.91	77.12
	10.6	79.65	80.63		21.2	70.88	77.42
	10.63	79.76	80.4		21.27	71	76.73
	10.66	79.72	80.35		21.33	70.84	77.22
	10.7	79.48	80.54		21.4	70.72	77.23
	10.73	79.82	80.38		21.47	70.98	77.23
	10.76	79.77	80.39		21.53	71.03	77.43
	10.8	79.74	80.39		21.6	70.59	77.44
	10.83	79.79	80.51		21.67	71.08	77.49
	10.86	79.65	80.35		21.73	70.91	77.17
	10.9	79.58	80.38		21.8	70.97	77.07
	10.93	79.79	80.57		21.87	70.87	77.4
	10.96	79.82	80.54		21.93	71	77.27
	11	79.72	80.4		22	71.01	77.07
	11.03	79.66	80.62		22.07	70.75	77.29
	11.06	79.88	80.48		22.13	71.16	77.41
	11.1	79.61	80.38		22.2	71	76.34
	11.13	79.52	80.36		22.27	70.98	77.37
	11.16	79.63	80.56		22.33	71.16	77.43
	11.2	79.83	80.41		22.4	70.93	77.24
	11.23	79.68	80.33		22.47	70.97	77.14
	11.26	79.74	80.42		22.53	70.97	77.26
	11.3	79.78	80.42		22.6	71.16	77.38
	11.33	79.64	80.42		22.67	71.03	77.17
	11.36	79.55	80.52		22.73	71.07	77.36
	11.4	79.8	80.54		22.8	71.19	77.36
	11.43	79.74	80.43		22.87	71.06	77.15
	11.46	79.67	80.54		22.93	70.98	77.28
	11.5	79.75	80.49		23	71.18	77.39
	11.53	79.69	80.31		23.07	71.07	77.28
	11.56	79.53	80.42		23.13	71.02	77.16
	11.6	79.66	80.59		23.2	70.77	77.33
	11.63	79.85	80.57		23.27	71.06	77.35
	11.66	79.82	80.38		23.33	70.99	77.08
	11.7	79.62	80.53		23.4	70.82	77.18
	11.73	79.73	80.46		23.47	71.18	77.39
	11.76	79.77	80.39		23.53	71.01	77.23
	11.8	79.8	80.5		23.6	71.01	77.28
	11.83	79.77	80.55		23.67	71.19	77.41
	11.86	79.81	80.51		23.73	70.87	77.33
	11.9	79.81	80.56		23.8	70.92	77.26
	11.93	79.82	80.44		23.87	70.94	77.32
	11.96	79.74	80.5		23.93	71.04	77.49
	12	79.81	80.52		24	71.01	77.03
	12.03	79.62	80.44		24.07	70.83	77.35
	12.06	79.78	80.55		24.13	71.14	77.34
	12.1	79.84	80.6		24.2	70.97	77.42
	12.13	79.74	80.45		24.27	70.91	77.27
	12.16	79.77	80.56		24.33	71.18	77.33
	12.2	79.72	80.53		24.4	71.1	77.43
	12.23	79.74	80.31		24.47	70.99	77.37
	12.26	79.78	80.5		24.53	71	77.31
	12.3	79.82	80.61		24.6	70.96	77.47
	12.33	79.77	80.49		24.67	71.07	77.31
	12.36	79.69	80.44		24.73	70.89	77.26
	12.4	79.77	80.48		24.8	71.22	77.42
	12.43	79.76	80.47		24.87	71.07	76.84
	12.46	79.66	80.38		24.93	71	77.21
	12.5	79.68	80.5		25	71.05	77.44
	12.53	79.81	80.57		25.07	70.89	77.44
	12.56	79.87	80.51		25.13	70.94	77.29
	12.6	79.7	80.4		25.2	70.86	77.27
	12.63	79.7	80.49		25.27	71	77.43
	12.66	79.64	80.46		25.33	70.98	77.26
	12.7	79.54	80.32		25.4	70.85	77.26
	12.73	79.71	80.52		25.47	71.17	77.41
	12.76	79.86	80.42		25.53	70.96	77.36
	12.8	79.72	80.45		25.6	70.76	77.31
	12.83	79.7	80.53		25.67	71.18	77.27
	12.86	79.81	80.58		25.73	71.03	77.44
	12.9	79.79	80.43		25.8	71.08	77.21
	12.93	79.59	80.43		25.87	71	77.27
	12.96	79.86	80.49		25.93	71.02	77.42
	13	79.83	80.57		26	71.08	77.29
	13.03	79.61	80.3		26.07	70.85	77.25
	13.06	79.71	80.42		26.13	71.26	77.32
	13.1	79.84	80.51		26.2	71.04	77.32
	13.13	79.71	80.46		26.27	70.94	77.17
	13.16	79.46	80.45		26.33	71.13	77.32
	13.2	79.81	80.54		26.4	70.9	77.43
	13.23	79.83	80.36		26.47	70.95	77.2
	13.26	79.69	80.49		26.53	71.15	77.28
	13.3	79.61	80.6		26.6	70.95	77.42
	13.33	79.87	80.45		26.67	70.99	77.36
	13.36	79.55	80.4		26.73	70.81	77.23
	13.4	79.7	80.42		26.8	71.11	77.29
	13.43	79.8	80.51		26.87	70.97	77.39
	13.46	79.7	80.57		26.93	70.83	77.24
	13.5	79.64	80.48		27	71.2	77.33
	13.53	79.81	80.55		27.07	70.88	77.38
	13.56	79.8	80.42		27.13	70.98	77.33
	13.6	79.61	80.48		27.2	71.08	77.17
	13.63	79.8	80.46		27.26	71.09	77.45
	13.66	79.86	80.57		27.33	71.1	77.41
	13.7	79.8	80.59		27.4	70.87	77.34
	13.73	79.72	80.55		27.47	71.24	77.39
	13.76	79.8	80.46		27.53	70.98	77.48
	13.8	79.74	80.41		27.6	70.9	77.36
	13.83	79.68	80.3		27.66	71.19	77.46
	13.86	79.84	80.4		27.73	71.1	77.5
	13.9	79.85	80.45		27.8	70.81	77.48
	13.93	79.69	80.47		27.86	71.1	77.36
	13.96	79.89	80.54		27.93	71.07	77.43
	14	79.86	80.45		28	71.07	77.55
	14.03	79.63	80.42		28.06	70.99	77.32
	14.06	79.72	80.55		28.13	71.21	77.58
	14.1	79.82	80.53		28.2	71.1	77.55
	14.13	79.77	80.45		28.26	70.9	77.35
	14.16	79.65	80.58		28.33	71.17	77.44
	14.2	79.96	80.55		28.4	71	77.59
	14.23	79.72	80.41		28.46	70.94	77.52
	14.26	79.61	80.29		28.53	71.09	77.36
	14.3	79.83	80.45		28.6	70.97	77.53
	14.33	79.85	80.42		28.66	71.11	77.53
	14.36	79.7	80.57		28.73	70.99	77.34
	14.4	79.66	80.5		28.8	71.21	77.46
	14.43	79.88	80.45		28.86	71.07	77.55
	14.46	79.81	80.53		28.93	71.01	77.48
	14.5	79.68	80.49		29	71.19	77.37
	14.53	79.79	80.45		29.06	71.02	77.58
	14.56	79.7	80.57		29.13	70.94	77.52
	14.6	79.76	80.47		29.2	71.08	77.41
	14.63	79.72	80.4		29.26	71.02	77.48
	14.66	79.68	80.48		29.33	71.13	77.56
	14.7	79.51	80.51		29.4	71.02	77.44
	14.73	79.66	80.45		29.46	71.19	77.48
	14.76	79.78	80.5		29.53	71.07	77.55
	14.8	79.85	80.44		29.6	70.97	77.46
	14.83	79.75	80.39		29.66	71.33	77.42
	14.86	79.74	80.58		29.73	71.08	77.41
	14.9	79.89	80.5		29.8	71.04	77.51
	14.93	79.64	80.31		29.86	71.13	77.42
	14.96	79.72	80.45		29.93	71.03	77.52
	15	79.82	80.47		30	71.17	77.56
	15.03	79.83	80.55		30.06	71.01	77.41
	15.06	79.68	80.54		30.13	71.12	77.47
	15.1	79.83	80.53		30.2	71.08	77.56
	15.13	79.65	80.47		30.26	70.93	77.44
	15.16	79.7	80.4		30.33	71.11	77.33
	15.2	79.75	80.37		30.4	71.05	77.45
	15.23	79.85	80.56		30.46	70.95	77.54
	15.26	79.78	80.51		30.53	71.09	77.32
	15.3	79.68	80.65		30.6	70.92	77.47
	15.33	79.76	80.46		30.66	71.06	77.46
	15.36	79.53	80.31		30.73	70.96	77.32
	15.4	79.58	80.5		30.8	71.22	77.24
	15.43	79.78	80.54		30.86	71.11	77.38
	15.46	79.81	80.51		30.93	70.99	77.48
	15.5	79.75	80.51		31	71.29	77.36
	15.53	79.62	80.54		31.06	70.97	77.45
	15.56	79.78	80.43		31.13	71.08	77.44
	15.6	79.53	80.48		31.2	71.04	77.32
	15.63	79.66	80.38		31.26	70.88	77.42
	15.66	79.72	80.49		31.33	70.97	77.55
	15.7	79.82	80.41		31.4	70.98	77.43
	15.73	79.68	80.47		31.46	71.24	77.43
	15.76	79.68	80.55		31.53	71.08	77.35
	15.8	79.76	80.61		31.6	70.99	77.41
	15.83	79.57	80.57		31.66	71.2	77.25
	15.86	79.88	80.4		31.73	70.91	77.45
	15.9	79.84	80.51		31.8	71.1	77.46
	15.93	79.66	80.64		31.86	71.05	77.26
	15.96	79.7	80.43		31.93	70.77	77.35
	16	79.75	80.48		32	71.03	77.44
	16.03	79.73	80.57		32.06	71.07	77.44
	16.06	79.58	80.42		32.13	71.17	77.38
	16.1	79.83	80.31		32.2	70.99	77.47
	16.13	79.72	80.51		32.26	70.84	77.53
	16.16	79.72	80.48		32.33	71.26	77.34
	16.2	79.63	80.59		32.4	70.95	77.43
	16.23	79.67	80.4		32.46	71.12	77.55
	16.26	79.57	80.49		32.53	71.14	77.48
	16.3	79.67	80.47		32.6	70.96	77.35
	16.33	79.86	80.62		32.66	71.08	77.41
	16.36	79.64	80.52		32.73	70.95	77.45
	16.4	79.6	80.51		32.8	71.14	77.31
	16.43	79.78	80.48		32.86	70.9	77.35
	16.46	79.7	80.54		32.93	70.81	77.43
	16.5	79.47	80.35		33	71.22	77.37
	16.53	79.6	80.33		33.06	71	77.38
	16.56	79.73	80.43		33.13	71.06	77.47
	16.6	79.72	80.58		33.2	71.03	77.5
	16.63	79.84	80.45		33.26	70.91	77.43
	16.66	79.74	80.58		33.33	71.07	77.46
	16.7	79.73	80.57		33.4	71.05	77.38
	16.73	79.62	80.44		33.46	71.1	77.32
	16.76	79.73	80.44		33.53	71	77.34
	16.8	79.72	80.46		33.6	70.87	77.5
	16.83	79.68	80.51		33.66	71.27	77.29
	16.86	79.68	80.44		33.73	70.92	77.42
	16.9	79.7	80.58		33.8	71.08	77.47
	16.93	79.53	80.36		33.86	71.1	77.36
	16.96	79.42	80.38		33.93	70.91	77.24
	17	79.88	80.37		34	71.13	77.38
	17.03	79.81	80.59		34.06	70.97	77.53
	17.06	79.67	80.4		34.13	71.16	77.28
	17.1	79.74	80.55		34.2	70.94	77.26
	17.13	79.72	80.48		34.26	70.92	77.48
	17.16	79.6	80.41		34.33	71.22	77.39
	17.2	79.5	80.48		34.4	71.01	77.4
	17.23	79.84	80.61		34.46	71.03	77.32
	17.26	79.65	80.57		34.53	71.1	77.43
	17.3	79.71	80.44		34.6	70.98	77.3
	17.33	79.76	80.45		34.66	71.11	77.32
	17.36	79.79	80.5		34.73	70.94	77.38
	17.4	79.57	80.42		34.8	71.22	77.22
	17.43	79.79	80.41		34.86	71.09	77.46
	17.46	79.77	80.58		34.93	70.88	77.41
	17.5	79.68	80.73		35	71.22	77.31
	17.53	79.63	80.43		35.06	70.94	77.36
	17.56	79.75	80.45		35.13	71.1	77.45
	17.6	79.61	80.59		35.2	71.14	77.28
	17.63	79.53	80.37		35.26	70.92	77.11
	17.66	79.84	80.43		35.33	71.12	77.33
	17.7	79.86	80.58		35.4	70.88	77.33
	17.73	79.77	80.72		35.46	71.17	77.24
	17.76	79.63	80.36		35.53	71.08	77.4
	17.8	79.63	80.61		35.6	70.91	77.51
	17.83	79.55	80.46		35.66	71.17	77.39
	17.86	79.68	80.29		35.73	71	77.21
	17.9	79.82	80.39		35.8	71.04	77.32
	17.93	79.8	80.56		35.86	71.1	77.34
	17.96	79.65	80.55		35.93	70.91	77.17
	18	79.8	80.52		36	71.08	77.34
	18.03	79.7	80.59		36.06	70.93	77.38
	18.06	79.65	80.51		36.13	71.12	77.28
	18.1	79.81	80.27		36.2	71.01	77.33
	18.13	79.84	80.46		36.26	70.9	77.37
	18.16	79.57	80.61		36.33	71.18	77.25
	18.2	79.64	80.47		36.4	70.89	77.25
	18.23	79.82	80.51		36.46	71.06	77.34
	18.26	79.83	80.6		36.53	71.04	77.3
	18.3	79.55	80.51		36.6	70.89	77.33
	18.33	79.79	80.36		36.66	71.07	77.29
	18.36	79.86	80.6		36.73	70.99	77.44
	18.4	79.67	80.65		36.8	71.19	77.23
	18.43	79.69	80.47		36.86	71.04	77.36
	18.46	79.85	80.59		36.93	70.92	77.38
	18.5	79.69	80.53		37	71.2	77.38
	18.53	79.48	80.41		37.06	70.89	77.28
	18.56	79.64	80.31		37.13	71.08	77.3
	18.6	79.79	80.56		37.2	71.06	77.05
	18.63	79.68	80.5		37.26	70.91	77.23
	18.66	79.76	80.49		37.33	71.06	77.24
	18.7	79.64	80.43		37.4	70.92	77.33
	18.73	79.48	80.43		37.46	71.08	77.2
	18.76	79.84	80.34		37.53	70.92	77.31
	18.8	79.86	80.36		37.6	70.89	77.41
	18.83	79.66	80.56		37.66	71.23	77.5
	18.86	79.61	80.54		37.73	70.94	76.96
	18.9	79.72	80.41		37.8	71.08	77.36
	18.93	79.69	80.41		37.86	71.03	77.48
	18.96	79.72	80.5		37.93	70.96	77.41
	19	79.82	80.4		38	71.12	77.43
	19.03	79.74	80.5		38.06	70.89	77.52
	19.06	79.72	80.65		38.13	71.11	77.17
	19.1	79.63	80.53		38.2	70.95	77.35
	19.13	79.65	80.59		38.26	70.91	77.56
	19.16	79.54	80.52		38.33	71.1	77.49
	19.2	79.76	80.5		38.4	70.92	77.45
	19.23	79.85	80.43		38.46	70.95	77.44
	19.26	79.76	80.52		38.53	70.9	77.55
	19.3	79.63	80.58		38.6	70.87	77.36
	19.33	79.72	80.37		38.66	71	77.36
	19.36	79.73	80.55		38.73	70.88	77.57
	19.4	79.57	80.39		38.8	71.12	77.4
	19.43	79.74	80.41		38.86	70.89	77.33
	19.46	79.96	80.31		38.93	70.88	77.45
	19.5	79.7	80.54		39	71.19	77.53
	19.53	79.59	80.38		39.06	70.89	77.31
	19.56	79.75	80.42		39.13	70.99	77.55
	19.6	79.72	80.44		39.2	70.92	77.49
	19.63	79.67	80.66		39.26	70.95	77.41
	19.66	79.71	80.31		39.33	71	77.36
	19.7	79.83	80.28		39.4	70.86	77.44
	19.73	79.68	80.38		39.46	71.16	77.48
	19.76	79.71	80.43		39.53	71.01	77.3
	19.8	79.78	80.56		39.6	70.96	77.48
	19.83	79.8	80.47		39.66	71.16	77.59
	19.86	79.51	80.58		39.73	70.9	77.38
	19.89	79.74	80.34		39.8	71	77.52
	19.93	79.79	80.3		39.86	70.89	77.61
	19.96	79.76	80.36		39.93	70.85	77.44
	19.99	79.66	80.5		40	70.93	77.39
	20.03	79.72	80.47		40.06	70.81	77.44
	20.06	79.56	80.52		40.13	71.11	77.49
	20.09	79.69	80.51		40.2	70.79	77.39
	20.13	79.72	80.29		40.26	70.89	76.95
	20.16	79.68	80.31		40.33	71.07	77.59
	20.19	79.67	80.49		40.4	70.79	77.41
	20.23	79.72	80.53		40.46	70.96	77.42
	20.26	79.55	80.42		40.53	70.89	77.54
	20.29	79.57	80.43		40.6	71	77.48
	20.33	79.71	80.39		40.66	70.94	77.36
	20.36	79.86	80.31		40.73	70.75	77.49
	20.39	79.68	80.39		40.8	71.04	77.5
	20.43	79.59	80.58		40.86	70.75	77.25
	20.46	79.82	80.39		40.93	70.95	77.43
	20.49	79.56	80.45		41	71.08	77.48
	20.53	79.64	80.6		41.06	70.77	77.36
	20.56	79.84	80.46		41.13	70.77	77.5
	20.59	79.73	80.36		41.2	70.79	77.4
	20.63	79.74	80.59		41.26	70.83	77.51
	20.66	79.8	80.61		41.33	70.91	77.42
	20.69	79.65	80.58		41.4	70.84	77.36
	20.73	79.69	80.56		41.46	71.02	77.52
	20.76	79.64	80.57		41.53	70.89	77.25
	20.79	79.69	80.53		41.6	70.87	77.37
	20.83	79.84	80.45		41.66	71.05	77.56
	20.86	79.64	80.45		41.73	70.77	77.39
	20.89	79.78	80.5		41.8	71.01	77.46
	20.93	79.71	80.62		41.86	70.97	77.49
	20.96	79.64	80.54		41.93	71.1	77.41
	20.99	79.75	80.51		42	71.02	77.42
	21.03	79.79	80.17		42.06	70.81	77.45
	21.06	79.53	80.52		42.13	71.09	77.51
	21.09	79.66	80.6		42.2	70.95	77.39
	21.13	79.83	80.49		42.26	70.95	77.4
	21.16	79.86	80.53		42.33	71.05	77.44
	21.19	79.53	80.63		42.4	70.87	77.42
	21.23	79.78	80.4		42.46	71.05	77.33
	21.26	79.75	80.44		42.53	70.87	77.44
	21.29	79.68	80.63		42.6	71.08	77.38
	21.33	79.63	80.64		42.66	70.88	77.39
	21.36	79.72	80.42		42.73	70.78	77.51
	21.39	79.61	80.65		42.8	71.13	77.51
	21.43	79.66	80.76		42.86	70.89	77.41
	21.46	79.69	80.48		42.93	70.79	77.45
	21.49	79.77	80.49		43	71.12	77.53
	21.53	79.9	80.57		43.06	70.9	77.47
	21.56	79.79	80.68		43.13	70.9	77.3
	21.59	79.72	80.59		43.2	71.09	77.47
	21.63	79.59	80.62		43.26	70.96	77.54
	21.66	79.74	80.59		43.33	70.94	77.42
	21.69	79.76	80.56		43.4	70.82	77.45
	21.73	79.74	80.58		43.46	71.16	77.56
	21.76	79.59	80.52		43.53	70.83	77.41
	21.79	79.6	80.53		43.6	71.04	77.39
	21.83	79.82	80.51		43.66	71.05	77.42
	21.86	79.72	80.64		43.73	70.83	77.44
	21.89	79.81	80.44		43.8	70.98	77.4
	21.93	79.77	80.39		43.86	70.76	77.48
	21.96	79.7	80.54		43.93	71.02	77.55
	21.99	79.82	80.59		44	70.86	77.43
	22.03	79.95	80.56		44.06	70.76	77.42
	22.06	79.76	80.56		44.13	71.16	77.56
	22.09	79.69	80.52		44.2	70.81	77.43
	22.13	79.68	80.49		44.26	70.86	77.47
	22.16	79.88	80.4		44.33	71.12	77.44
	22.19	79.74	80.72		44.4	70.69	77.47
	22.23	79.64	80.5		44.46	70.69	77.32
	22.26	79.66	80.65		44.53	71.05	77.48
	22.29	79.65	80.68		44.6	70.99	77.59
	22.33	79.71	80.61		44.66	71.01	77.34
	22.36	79.78	80.52		44.73	70.8	77.37
	22.39	79.88	80.52		44.8	71.06	77.46
	22.43	79.61	80.7		44.86	70.93	77.49
	22.46	79.73	80.63		44.93	70.99	77.33
	22.49	79.65	80.6		45	70.99	77.4
	22.53	79.71	80.61		45.06	70.89	77.55
	22.56	79.77	80.61		45.13	70.92	77.39
	22.59	79.69	80.55		45.2	70.8	77.49
	22.63	79.78	80.47		45.26	71.03	77.52
	22.66	79.75	80.64		45.33	70.8	77.47
	22.69	79.72	80.58		45.4	70.88	77.35
	22.73	79.86	80.49		45.46	70.92	77.44
	22.76	79.62	80.59		45.53	70.69	77.53
	22.79	79.64	80.59		45.6	70.71	77.36
	22.83	79.83	80.44		45.66	70.91	77.47
	22.86	79.89	80.55		45.73	70.72	77.52
	22.89	79.7	80.76		45.8	70.9	77.35
	22.93	79.65	80.57		45.86	70.83	77.45
	22.96	79.66	80.51		45.93	70.96	77.44
	22.99	79.74	80.73		46	70.87	77.39
	23.03	79.89	80.48		46.06	70.71	77.37
	23.06	79.67	80.38		46.13	71.1	77.46
	23.09	79.76	80.54		46.2	70.89	77.51
	23.13	79.73	80.65		46.26	70.92	77.29
	23.16	79.7	80.55		46.33	71.11	77.46
	23.19	79.73	80.48		46.4	70.61	77.57
	23.23	79.81	80.64		46.46	70.82	77.38
	23.26	79.76	80.35		46.53	70.77	77.41
	23.29	79.83	80.45		46.6	70.89	77.43
	23.33	79.7	80.6		46.66	70.86	77.36
	23.36	79.75	80.61		46.73	70.78	77.25
	23.39	79.81	80.57		46.8	71.05	77.49
	23.43	79.76	80.55		46.86	70.75	77.53
	23.46	79.83	80.72		46.93	70.81	77.38
	23.49	79.79	80.52		47	71.06	77.4
	23.53	79.8	80.61		47.06	70.6	77.55
	23.56	79.85	80.68		47.13	71.03	77.33
	23.59	79.76	80.58		47.2	70.85	77.37
	23.63	79.69	80.59		47.26	71	77.44
	23.66	79.63	80.56		47.33	70.85	77.43
	23.69	79.89	80.41		47.4	70.75	77.26
	23.73	79.72	80.52		47.46	71.18	77.47
	23.76	79.64	80.6		47.53	70.95	77.5
	23.79	79.77	80.53		47.6	70.92	77.28
	23.83	79.74	80.6		47.66	70.96	77.18
	23.86	79.61	80.61		47.73	70.77	77.38
	23.89	79.7	80.55		47.8	70.95	77.23
	23.93	79.74	80.53		47.86	70.87	77.27
	23.96	79.77	80.48		47.93	71.03	77.46
	23.99	79.72	80.61		48	70.88	77.51
	24.03	79.83	80.62		48.06	70.71	77.35
	24.06	79.82	80.53		48.13	71.04	77.45
	24.09	79.75	80.5		48.2	70.79	77.49
	24.13	79.89	80.63		48.26	70.88	77.29
	24.16	79.8	80.56		48.33	70.93	77.39
	24.19	79.83	80.43		48.4	70.68	77.46
	24.23	79.78	80.55		48.46	70.84	77.19
	24.26	79.68	80.69		48.53	70.95	77.3
	24.29	79.62	80.5		48.6	71.06	77.4
	24.33	79.64	80.6		48.66	70.84	77.43
	24.36	79.75	80.58		48.73	70.75	77.23
	24.39	79.7	80.43		48.8	71.09	77.41
	24.43	79.68	80.46		48.86	70.82	77.51
	24.46	79.8	80.58		48.93	70.76	77.24
	24.49	79.59	80.71		49	70.92	77.3
	24.53	79.77	80.52		49.06	70.72	77.37
	24.56	79.69	80.7		49.13	70.84	77.41
	24.59	79.82	80.58		49.2	70.77	77.21
	24.63	79.72	80.36		49.26	70.99	77.32
	24.66	79.56	80.52		49.33	70.73	77.49
	24.69	79.61	80.54		49.4	70.84	77.23
	24.73	79.63	80.53		49.46	70.94	77.33
	24.76	79.69	80.51		49.53	70.83	77.53
	24.79	79.88	80.47		49.6	70.81	77.34
	24.83	79.77	80.41		49.66	70.92	77.24
	24.86	79.73	80.53		49.73	70.84	77.33
	24.89	79.58	80.52		49.8	70.89	77.37
	24.93	79.73	80.48		49.86	70.58	77.25
	24.96	79.69	80.49		49.93	71.06	77.36
	24.99	79.55	80.64		50	70.9	77.39
	25.03	79.83	80.63		50.06	70.85	77.25
	25.06	79.81	80.53		50.13	71.06	77.32
	25.09	79.64	80.48		50.2	70.7	77.31
	25.13	79.67	80.57		50.26	70.81	77.28
	25.16	79.7	80.55		50.33	70.9	77.23
	25.19	79.59	80.41		50.4	70.85	77.31
	25.23	79.71	80.55		50.46	70.78	77.27
	25.26	79.79	80.5		50.53	70.88	77.19
	25.29	79.74	80.56		50.6	71.04	77.32
	25.33	79.73	80.43		50.66	70.77	77.39
	25.36	79.7	80.48		50.73	70.94	77.18
	25.39	79.68	80.48		50.8	70.89	77.25
	25.43	79.54	80.55		50.86	70.92	76.84
	25.46	79.9	80.48		50.93	70.9	77.25
	25.49	79.73	80.57		51	70.82	77.05
	25.53	79.92	80.41		51.06	70.85	77.38
	25.56	79.67	80.46		51.13	70.92	77.35
	25.59	79.73	80.49		51.2	70.72	77.32
	25.63	79.69	80.57		51.26	71.05	77.33
	25.66	79.8	80.58		51.33	70.9	77.42
	25.69	79.88	80.47		51.4	70.77	77.19
	25.73	79.84	80.44		51.46	70.97	77.29
	25.76	79.73	80.52		51.53	70.93	77.14
	25.79	79.78	80.5		51.6	70.87	77.33
	25.83	79.71	80.59		51.66	70.97	77.16
	25.86	79.58	80.58		51.73	70.84	77.26
	25.89	79.61	80.41		51.8	70.93	77.3
	25.93	79.81	80.39		51.86	70.85	76.77
	25.96	79.79	80.39		51.93	71.03	76.97
	25.99	79.83	80.47		52	70.94	77.56
	26.03	79.76	80.39		52.06	70.83	77.24
	26.06	79.73	80.49		52.13	70.98	77.09
	26.09	79.66	80.36		52.2	70.86	77.28
	26.13	79.74	80.5		52.26	70.85	77.27
	26.16	79.81	80.49		52.33	70.8	77.07
	26.19	79.82	80.36		52.4	70.94	77.3
	26.23	79.63	80.35		52.46	70.89	77.37
	26.26	79.66	80.5		52.53	70.7	77.19
	26.29	79.66	80.49		52.6	71.04	77.28
	26.33	79.61	80.35		52.66	70.82	77.42
	26.36	79.72	80.44		52.73	70.85	77.34
	26.39	79.8	80.56		52.8	70.96	77.21
	26.43	79.71	80.37		52.86	70.81	77.28
	26.46	79.61	80.3		52.93	70.82	77.44
	26.49	79.76	80.52		53	70.82	77.26
	26.53	79.62	80.42		53.06	70.76	77.26
	26.56	79.61	80.52		53.13	70.78	77.41
	26.59	79.85	80.48		53.2	70.86	77.38
	26.63	79.77	80.34		53.26	71.06	77.23
	26.66	79.67	80.26		53.33	70.88	77.31
	26.69	79.7	80.49		53.4	70.8	77.34
	26.73	79.75	80.56		53.46	70.97	77.25
	26.76	79.73	80.56		53.53	70.88	77.34
	26.79	79.7	80.46		53.6	70.72	77.4
	26.83	79.73	80.47		53.66	70.75	77.34
	26.86	79.79	80.35		53.73	70.7	77.4
	26.89	79.63	80.27		53.8	70.88	77.62
	26.93	79.71	80.47		53.86	70.78	76.99
	26.96	79.73	80.47		53.93	71.05	77.35
	26.99	79.47	80.33		54	70.82	77.33
	27.03	79.79	80.47		54.06	70.82	77.43
	27.06	79.73	80.36		54.13	70.88	77.25
	27.09	79.65	80.25		54.2	70.72	77.46
	27.13	79.59	80.29		54.26	70.65	77.39
	27.16	79.77	80.54		54.33	70.69	77.32
	27.19	79.67	80.49		54.4	70.76	77.35
	27.23	79.62	80.48		54.46	70.74	77.47
	27.26	79.8	80.47		54.53	70.79	77.36
	27.29	79.85	80.47		54.6	70.9	77.36
	27.33	79.72	80.38		54.66	70.79	77.43
	27.36	79.68	80.51		54.73	70.76	77.43
	27.39	79.8	80.6		54.8	70.96	77.36
	27.43	79.65	80.44		54.86	70.67	77.44
	27.46	79.65	80.28		54.93	70.67	77.45
	27.49	79.67	80.44		55	70.74	77.33
	27.53	79.67	80.46		55.06	70.72	77.43
	27.56	79.73	80.44		55.13	70.88	77.47
	27.59	79.76	80.51		55.2	70.71	77.44
	27.63	79.69	80.42		55.26	70.99	77.41
	27.66	79.67	80.45		55.33	70.67	77.45
	27.69	79.66	80.37		55.4	70.74	77.56
	27.73	79.73	80.5		55.46	70.88	77.36
	27.76	79.72	80.39		55.53	70.76	77.54
	27.79	79.81	80.34		55.6	70.67	77.53
	27.83	79.75	80.27		55.66	70.85	77.47
	27.86	79.61	80.46		55.73	70.72	77.3
	27.89	79.54	80.44		55.8	70.79	77.5
	27.93	79.61	80.51		55.86	70.82	77.53
	27.96	79.83	80.5		55.93	70.97	77.44
	27.99	79.62	80.35		56	70.9	77.47
	28.03	79.6	80.33		56.06	70.8	77.49
	28.06	79.73	80.42		56.13	71.01	77.43
	28.09	79.59	80.41		56.2	70.7	77.37
	28.13	79.52	80.24		56.26	70.67	77.51
	28.16	79.8	80.6		56.33	70.78	77.35
	28.19	79.68	80.44		56.4	70.71	77.39
	28.23	79.69	80.39		56.46	70.76	77.53
	28.26	79.7	80.32		56.53	70.77	77.47
	28.29	79.56	80.54		56.6	70.96	77.42
	28.33	79.5	80.39		56.66	70.75	77.54
	28.36	79.69	80.39		56.73	70.78	77.41
	28.39	79.72	80.54		56.8	70.97	77.33
	28.43	79.74	80.56		56.86	70.71	77.37
	28.46	79.61	80.26		56.93	70.65	77.58
	28.49	79.79	80.31		57	70.78	77.43
	28.53	79.58	80.66		57.06	70.6	77.39
	28.56	79.53	80.36		57.13	70.76	77.41
	28.59	79.75	80.39		57.2	70.67	77.5
	28.63	79.78	80.37		57.26	70.95	77.44
	28.66	79.49	80.44		57.33	70.73	77.27
	28.69	79.69	80.46		57.4	70.76	77.47
	28.73	79.68	80.57		57.46	70.85	77.29
	28.76	79.71	80.65		57.53	70.64	77.35
	28.79	79.45	80.42		57.6	70.72	77.42
	28.83	79.78	80.39		57.66	70.81	77.52
	28.86	79.86	80.5		57.73	70.64	77.42
	28.89	79.63	80.39		57.8	70.87	77.51
	28.93	79.64	80.35		57.86	70.63	77.47
	28.96	79.81	80.53		57.93	70.84	77.55
	28.99	79.66	80.51		58	70.69	77.45
	29.03	79.8	80.35		58.06	70.59	77.54
	29.06	79.86	80.23		58.13	70.87	77.31
	29.09	79.84	80.56		58.2	70.61	77.33
	29.13	79.74	80.32		58.26	70.79	77.46
	29.16	79.77	80.52		58.33	70.87	77.42
	29.19	79.8	80.48		58.4	70.65	77.39
	29.23	79.55	80.36		58.46	70.81	77.5
	29.26	79.72	80.42		58.53	70.65	77.52
	29.29	79.79	80.48		58.6	70.87	77.37
	29.33	79.68	80.57		58.66	70.67	77.44
	29.36	79.5	80.2		58.73	70.55	77.54
	29.39	79.89	80.39		58.79	70.86	77.34
	29.42	79.72	80.43		58.86	70.75	77.39
	29.46	79.69	80.44		58.93	70.77	77.51
	29.49	79.78	80.38		58.99	70.82	77.43
	29.52	79.91	80.44		59.06	70.66	77.32
	29.56	79.75	80.42		59.13	70.78	77.51
	29.59	79.67	80.24		59.19	70.64	77.44
	29.62	79.73	80.37		59.26	70.8	77.32
	29.66	79.75	80.42		59.33	70.75	77.42
	29.69	79.73	80.26		59.39	70.51	77.53
	29.72	79.85	80.34		59.46	70.94	77.38
	29.76	79.67	80.54		59.53	70.75	77.33
	29.79	79.72	80.39		59.59	70.81	77.44
	29.82	79.63	80.14		59.66	70.81	77.51
	29.86	79.76	80.3		59.73	70.63	77.31
	29.89	79.6	80.41		59.79	70.8	77.45
	29.92	79.8	80.28		59.86	70.67	77.5
	29.96	79.87	80.31		59.93	70.74	77.34
	29.99	79.74	80.27		59.99	70.73	77.36
	30.02	79.66	80.21		60.06	70.55	77.47
	30.06	79.7	80.4		60.13	70.87	77.44
	30.09	79.78	80.49		60.19	70.71	77.28
	30.12	79.43	80.42		60.26	70.68	77.45
	30.16	79.79	80.34		60.33	70.8	77.41
	30.19	79.9	80.39		60.39	70.61	77.35
	30.22	79.66	80.46		60.46	70.77	77.46
	30.26	79.59	80.22		60.53	70.64	77.55
	30.29	79.81	80.4		60.59	70.79	77.31
	30.32	79.65	80.46		60.66	70.7	77.35
	30.36	79.47	80.39		60.73	70.62	77.52
	30.39	79.83	80.23		60.79	70.88	77.47
	30.42	79.73	80.48		60.86	70.7	77.32
	30.46	79.54	80.38		60.93	70.8	77.44
	30.49	79.69	80.2		60.99	70.87	77.47
	30.52	79.76	80.39		61.06	70.66	77.32
	30.56	79.59	80.49		61.13	70.77	77.27
	30.59	79.7	80.36		61.19	70.66	77.48
	30.62	79.86	80.37		61.26	70.79	77.39
	30.66	79.78	80.59		61.33	70.79	77.36
	30.69	79.55	80.36		61.39	70.6	77.43
	30.72	79.64	80.11		61.46	70.86	77.45
	30.76	79.89	80.36		61.53	70.74	77.35
	30.79	79.39	80.47		61.59	70.7	77.43
	30.82	79.7	80.33		61.66	70.83	77.57
	30.86	79.91	80.42		61.73	70.63	77.31
	30.89	79.8	80.39		61.79	70.72	77.28
	30.92	79.57	80.45		61.86	70.67	77.38
	30.96	79.69	80.31		61.93	70.75	77.43
	30.99	79.67	80.59		61.99	70.65	77.36
	31.02	79.72	80.39		62.06	70.55	77.47
	31.06	79.78	80.42		62.13	70.97	77.45
	31.09	79.74	80.32		62.19	70.79	77.3
	31.12	79.71	80.47		62.26	70.75	77.44
	31.16	79.73	80.25		62.33	70.9	77.48
	31.19	79.77	80.17		62.39	70.69	77.37
	31.22	79.6	80.39		62.46	70.78	77.2
	31.26	79.73	80.41		62.53	70.67	77.46
	31.29	79.68	80.34		62.59	70.84	77.49
	31.32	79.83	80.56		62.66	70.8	77.25
	31.36	79.71	80.35		62.73	70.59	77.29
	31.39	79.78	80.39		62.79	70.91	77.53
	31.42	79.74	80.48		62.86	70.78	77.22
	31.46	79.48	80.6		62.93	70.75	77.33
	31.49	79.68	80.31		62.99	70.95	77.52
	31.52	79.71	80.37		63.06	70.62	77.48
	31.56	79.61	80.48		63.13	70.8	77.35
	31.59	79.64	80.52		63.19	70.59	77.34
	31.62	79.73	80.2		63.26	70.81	77.4
	31.66	79.63	80.42		63.33	70.78	77.19
	31.69	79.67	80.51		63.39	70.5	77.4
	31.72	79.89	80.2		63.46	71.01	77.45
	31.76	79.78	80.42		63.53	70.76	77.4
	31.79	79.67	80.53		63.59	70.81	77.57
	31.82	79.65	80.28		63.66	70.83	77.52
	31.86	79.72	80.33		63.73	70.61	77.4
	31.89	79.61	80.5		63.79	70.84	77.23
	31.92	79.61	80.61		63.86	70.64	77.44
	31.96	79.73	80.46		63.93	70.85	77.54
	31.99	79.8	80.31		63.99	70.81	77.23
	32.02	79.71	80.63		64.06	70.59	77.14
	32.06	79.71	80.23		64.13	70.94	77.44
	32.09	79.71	80.3		64.19	70.71	77.21
	32.12	79.47	80.57		64.26	70.76	77.09
	32.16	79.78	80.5		64.33	70.89	77.54
	32.19	79.72	80.28		64.39	70.58	77.53
	32.22	79.75	80.46		64.46	70.7	77.36
	32.26	79.57	80.41		64.53	70.64	77.4
	32.29	79.62	80.19		64.59	70.8	77.44
	32.32	79.71	80.33		64.66	70.66	77.39
	32.36	79.75	80.54		64.73	70.49	77.42
	32.39	79.71	80.54		64.79	70.91	77.47
	32.42	79.78	80.46		64.86	70.61	77.39
	32.46	79.77	80.41		64.93	70.63	77.3
	32.49	79.64	80.59		64.99	70.78	77.45
	32.52	79.72	80.25		65.06	70.55	77.44
	32.56	79.69	80.36		65.13	70.67	77.3
	32.59	79.61	80.58		65.19	70.64	77.5
	32.62	79.88	80.58		65.26	70.75	77.46
	32.66	79.83	80.34		65.33	70.63	77.24
	32.69	79.62	80.59		65.39	70.52	77.41
	32.72	79.72	80.33		65.46	70.89	77.27
	32.76	79.6	80.31		65.53	70.51	77.44
	32.79	79.66	80.47		65.59	70.66	77.25
	32.82	79.69	80.54		65.66	70.81	77.67
	32.86	79.66	80.29		65.73	70.57	77.47
	32.89	79.71	80.38		65.79	70.76	77.24
	32.92	79.69	80.57		65.86	70.58	77.47
	32.96	79.82	80.33		65.93	70.72	77.5
	32.99	79.67	80.2		65.99	70.66	77.28
	33.02	79.58	80.45		66.06	70.57	77.33
	33.06	79.73	80.78		66.13	70.85	77.54
	33.09	79.7	80.3		66.19	70.6	77.32
	33.12	79.68	80.41		66.26	70.61	77.43
	33.16	79.61	80.6		66.33	70.85	77.45
	33.19	79.67	80.39		66.39	70.54	77.5
	33.22	79.56	80.49		66.46	70.62	77.27
	33.26	79.62	80.44		66.53	70.6	77.36
	33.29	79.7	80.5		66.59	70.69	77.52
	33.32	79.73	80.53		66.66	70.61	77.4
	33.36	79.75	80.51		66.73	70.5	77.45
	33.39	79.64	80.66		66.79	70.91	77.45
	33.42	79.67	80.21		66.86	70.57	77.47
	33.46	79.61	80.37		66.93	70.65	77.31
	33.49	79.62	80.62		66.99	70.89	77.67
	33.52	79.82	80.52		67.06	70.58	77.89
	33.56	79.77	80.38		67.13	70.73	77.29
	33.59	79.65	80.46		67.19	70.63	77.27
	33.62	79.68	80.5		67.26	70.61	77.54
	33.66	79.66	80.31		67.33	70.52	77.19
	33.69	79.54	80.5		67.39	70.5	77.59
	33.72	79.61	80.47		67.46	70.87	77.55
	33.76	79.75	80.57		67.53	70.61	77.4
	33.79	79.6	80.44		67.59	70.66	77.28
	33.82	79.74	80.67		67.66	70.71	77.53
	33.86	79.71	80.56		67.73	70.49	77.55
	33.89	79.63	80.26		67.79	70.66	77.33
	33.92	79.61	80.6		67.86	70.67	77.14
	33.96	79.56	80.67		67.93	70.78	77.3
	33.99	79.77	80.41		67.99	70.57	77.43
	34.02	79.73	80.36		68.06	70.51	77.26
	34.06	79.61	80.67		68.13	70.82	77.46
	34.09	79.78	80.44		68.19	70.63	77.53
	34.12	79.63	80.42		68.26	70.27	77.25
	34.16	79.75	80.73		68.33	70.67	77.44
	34.19	79.82	80.59		68.39	70.58	77.49
	34.22	79.69	80.47		68.46	70.73	77.42
	34.26	79.57	80.52		68.53	70.58	77.29
	34.29	79.75	80.75		68.59	70.7	77.5
	34.32	79.82	80.44		68.66	70.7	77.2
	34.36	79.46	80.2		68.73	70.6	77.51
	34.39	79.88	80.69		68.79	70.78	77.47
	34.42	79.67	80.64		68.86	70.56	77.69
	34.46	79.7	80.41		68.93	70.71	77.43
	34.49	79.72	80.46		68.99	70.75	77.5
	34.52	79.83	80.65		69.06	70.56	77.51
	34.56	79.72	80.5		69.13	70.59	77.48
	34.59	79.61	80.43		69.19	70.59	77.35
	34.62	79.8	80.62		69.26	70.67	77.54
	34.66	79.86	80.54		69.33	70.51	77.51
	34.69	79.8	80.36		69.39	70.61	77.45
	34.72	79.51	80.55		69.46	70.79	77.55
	34.76	79.82	80.44		69.53	70.42	77.52
	34.79	79.67	80.49		69.59	70.5	77.39
	34.82	79.61	80.49		69.66	70.78	77.45
	34.86	79.66	80.62		69.73	70.5	77.54
	34.89	79.85	80.58		69.79	70.68	77.53
	34.92	79.67	80.31		69.86	70.54	77.45
	34.96	79.73	80.5		69.93	70.78	77.53
	34.99	79.74	80.58		69.99	70.65	77.61
	35.02	79.58	80.38		70.06	70.31	77.34
	35.06	79.67	80.56		70.13	70.79	77.5
	35.09	79.71	80.67		70.19	70.64	77.64
	35.12	79.77	80.31		70.26	70.54	77.36
	35.16	79.76	80.42		70.33	70.63	77.54
	35.19	79.78	80.57		70.39	70.53	77.56
	35.22	79.71	80.45		70.46	70.65	77.54
	35.26	79.5	80.29		70.53	70.44	77.28
	35.29	79.74	80.69		70.59	70.83	77.43
	35.32	79.81	80.54		70.66	70.58	77.41
	35.36	79.73	80.49		70.73	70.54	77.27
	35.39	79.76	80.58		70.79	70.86	77.53
	35.42	79.74	80.66		70.86	70.56	77.66
	35.46	79.67	80.36		70.93	70.56	77.34
	35.49	79.7	80.4		70.99	70.67	77.48
	35.52	79.78	80.56		71.06	70.52	77.56
	35.56	79.75	80.58		71.13	70.61	77.55
	35.59	79.78	80.33		71.19	70.56	77.3
	35.62	79.61	80.43		71.26	70.74	77.53
	35.66	79.87	80.58		71.33	70.71	77.61
	35.69	79.69	80.53		71.39	70.56	77.43
	35.72	79.68	80.42		71.46	70.72	77.49
	35.76	79.82	80.58		71.53	70.53	77.57
	35.79	79.73	80.71		71.59	70.57	77.44
	35.82	79.7	80.37		71.66	70.69	77.36
	35.86	79.79	80.66		71.73	70.66	77.55
	35.89	79.72	80.55		71.79	70.72	77.58
	35.92	79.61	80.43		71.86	70.58	77.38
	35.96	79.8	80.51		71.93	70.74	77.44
	35.99	79.77	80.6		71.99	70.59	77.61
	36.02	79.87	80.56		72.06	70.48	77.36
	36.06	79.68	80.47		72.13	70.79	77.42
	36.09	79.82	80.75		72.19	70.64	77.57
	36.12	79.8	80.64		72.26	70.72	77.58
	36.16	79.63	80.35		72.33	70.8	77.32
	36.19	79.8	80.64		72.39	70.46	77.54
	36.22	79.77	80.67		72.46	70.67	77.52
	36.26	79.78	80.5		72.53	70.6	77.25
	36.29	79.72	80.44		72.59	70.79	77.48
	36.32	79.83	80.69		72.66	70.59	77.54
	36.36	79.73	80.54		72.73	70.61	77.43
	36.39	79.74	80.3		72.79	70.82	77.45
	36.42	79.89	80.59		72.86	70.45	77.52
	36.46	79.85	80.79		72.93	70.51	77.51
	36.49	79.75	80.5		72.99	70.68	77.28
	36.52	79.94	80.46		73.06	70.63	77.54
	36.56	79.82	80.63		73.13	70.67	77.36
	36.59	79.69	80.51		73.19	70.69	77.4
	36.62	79.81	80.52		73.26	70.86	77.49
	36.66	79.84	80.51		73.33	70.64	77.61
	36.69	79.76	80.83		73.39	70.55	77.49
	36.72	79.84	80.51		73.46	70.84	77.53
	36.76	79.75	80.45		73.53	70.56	77.51
	36.79	79.75	80.66		73.59	70.67	77.66
	36.82	79.67	80.46		73.66	70.73	77.38
	36.86	79.75	80.56		73.73	70.53	77.52
	36.89	79.95	80.7		73.79	70.75	77.64
	36.92	79.72	80.7		73.86	70.48	77.42
	36.96	79.82	80.48		73.93	70.86	77.47
	36.99	80.06	80.71		73.99	70.6	77.61
	37.02	79.8	80.57		74.06	70.55	77.6
	37.06	79.65	80.37		74.13	70.75	77.44
	37.09	79.88	80.44		74.19	70.6	77.61
	37.12	79.87	80.68		74.26	70.59	77.71
	37.16	79.77	80.45		74.33	70.7	77.46
	37.19	79.72	80.32		74.39	70.63	77.54
	37.22	79.85	80.74		74.46	70.65	77.61
	37.26	79.7	80.58		74.53	70.48	77.57
	37.29	79.68	80.29		74.59	70.8	77.51
	37.32	79.86	80.79		74.66	70.56	77.61
	37.36	79.78	80.63		74.73	70.47	77.59
	37.39	79.8	80.58		74.79	70.78	77.4
	37.42	79.77	80.5		74.86	70.55	77.55
	37.46	79.72	80.68		74.93	70.8	77.64
	37.49	79.59	80.47		74.99	70.68	77.61
	37.52	79.77	80.3		75.06	70.64	77.5
	37.56	79.79	80.59		75.13	70.74	77.55
	37.59	79.88	80.63		75.19	70.45	77.6
	37.62	79.66	80.45		75.26	70.83	77.43
	37.66	79.77	80.49		75.33	70.62	77.46
	37.69	79.68	80.74		75.39	70.48	77.57
	37.72	79.7	80.56		75.46	70.73	77.47
	37.76	79.81	80.42		75.53	70.55	77.52
	37.79	79.8	80.72		75.59	70.56	77.67
	37.82	79.75	80.72		75.66	70.56	77.58
	37.86	79.76	80.52		75.73	70.62	77.49
	37.89	79.78	80.49		75.79	70.54	77.57
	37.92	79.71	80.53		75.86	70.52	77.58
	37.96	79.55	80.51		75.93	70.68	77.45
	37.99	79.7	80.45		75.99	70.46	77.52
	38.02	79.77	80.72		76.06	70.38	77.65
	38.06	79.6	80.77		76.13	70.8	77.43
	38.09	79.82	80.49		76.19	70.55	77.51
	38.12	79.89	80.59		76.26	70.45	77.67
	38.16	79.67	80.58		76.33	70.6	77.47
	38.19	79.81	80.5		76.39	70.54	77.46
	38.22	79.78	80.57		76.46	70.6	77.59
	38.26	79.84	80.56		76.53	70.5	77.62
	38.29	79.81	80.55		76.59	70.76	77.34
	38.32	79.92	80.57		76.66	70.65	77.61
	38.36	79.74	80.48		76.73	70.57	77.61
	38.39	79.72	80.38		76.79	70.76	77.46
	38.42	79.9	80.58		76.86	70.37	77.47
	38.46	79.87	80.64		76.93	70.61	77.55
	38.49	79.73	80.6		76.99	70.73	77.45
	38.52	79.76	80.45		77.06	70.61	77.47
	38.56	79.81	80.52		77.13	70.66	77.51
	38.59	79.7	80.55		77.19	70.6	77.65
	38.62	79.65	80.63		77.26	70.77	77.35
	38.66	79.72	80.61		77.33	70.62	77.58
	38.69	79.76	80.65		77.39	70.48	77.62
	38.72	79.79	80.76		77.46	70.83	77.35
	38.76	79.78	80.42		77.53	70.5	77.14
	38.79	79.79	80.7		77.59	70.74	77.35
	38.82	79.82	80.7		77.66	70.57	77.45
	38.86	79.77	80.31		77.73	70.65	77.07
	38.89	79.92	80.54		77.79	70.8	77.5
	38.92	79.76	80.62		77.86	70.44	77.54
	38.96	79.7	80.55		77.93	70.83	77.26
	38.99	79.74	80.61		77.99	70.61	77.45
	39.02	79.85	80.66		78.06	70.53	77.56
	39.06	79.63	80.53		78.13	70.76	77.47
	39.09	79.8	80.39		78.19	70.63	77.41
	39.12	79.86	80.49		78.26	70.75	77.49
	39.15	79.75	80.62		78.33	70.88	77.56
	39.19	79.83	80.71		78.39	70.73	77.35
	39.22	79.79	80.64		78.46	70.74	77.68
	39.25	79.7	80.59		78.53	70.71	77.68
	39.29	79.7	80.71		78.59	70.97	77.58
	39.32	79.84	80.49		78.66	70.78	77.45
	39.35	79.75	80.55		78.73	70.76	77.58
	39.39	79.79	80.6		78.79	71.08	77.47
	39.42	79.8	80.6		78.86	70.73	77.21
	39.45	79.79	80.57		78.93	70.98	77.51
	39.49	79.77	80.76		78.99	70.94	77.72
	39.52	79.75	80.42		79.06	70.83	77.43
	39.55	79.79	80.38		79.13	70.94	77.53
	39.59	79.75	80.44		79.19	70.74	77.57
	39.62	79.71	80.67		79.26	71.13	77.33
	39.65	79.77	80.71		79.33	70.92	77.39
	39.69	79.78	80.62		79.39	70.95	77.48
	39.72	79.66	80.58		79.46	71.11	77.54
	39.75	79.75	80.46		79.53	70.83	77.33
	39.79	79.72	80.51		79.59	70.65	77.48
	39.82	79.78	80.67		79.66	70.75	77.6
	39.85	79.68	80.69		79.73	70.95	77.5
	39.89	79.78	80.53		79.79	70.87	77.47
	39.92	79.71	80.63		79.86	70.86	77.55
	39.95	79.49	80.67		79.93	71.1	77.48
	39.99	79.9	80.45		79.99	70.89	77.42
	40.02	79.8	80.48		80.06	70.78	77.54
	40.05	79.66	80.51		80.13	71.09	77.59
	40.09	79.7	80.58		80.19	70.69	77.5
	40.12	79.89	80.39		80.26	70.92	77.58
	40.15	79.69	80.67		80.33	70.87	77.58
	40.19	79.61	80.63		80.39	70.99	77.45
	40.22	79.78	80.46		80.46	70.85	77.54
	40.25	79.79	80.62		80.53	70.83	77.48
	40.29	79.84	80.53		80.59	71.08	77.44
	40.32	79.68	80.61		80.66	70.82	77.36
	40.35	79.84	80.47		80.73	70.84	77.52
	40.39	79.59	80.6		80.79	71	77.56
	40.42	79.75	80.6		80.86	70.75	77.44
	40.45	79.79	80.44		80.93	70.91	77.44
	40.49	79.75	80.66		80.99	70.9	77.56
	40.52	79.73	80.62		81.06	70.97	77.49
	40.55	79.82	80.47		81.13	70.9	77.44
	40.59	79.68	80.56		81.19	70.81	77.47
	40.62	79.61	80.72		81.26	71.1	77.55
	40.65	79.82	80.51		81.33	70.75	77.29
	40.69	79.81	80.4		81.39	70.79	77.47
	40.72	79.87	80.66		81.46	70.93	77.65
	40.75	79.79	80.48		81.53	70.68	77.43
	40.79	79.78	80.47		81.59	70.92	77.46
	40.82	79.76	80.54		81.66	70.81	77.52
	40.85	79.65	80.43		81.73	70.96	77.51
	40.89	79.8	80.55		81.79	70.87	77.37
	40.92	79.8	80.51		81.86	70.78	77.47
	40.95	79.76	80.63		81.93	71.06	77.65
	40.99	79.74	80.68		81.99	70.76	77.36
	41.02	79.78	80.5		82.06	70.83	77.48
	41.05	79.66	80.74		82.13	70.92	77.52
	41.09	79.7	80.56		82.19	70.77	77.4
	41.12	79.77	80.41		82.26	70.94	77.46
	41.15	79.78	80.49		82.33	70.86	77.54
	41.19	79.67	80.64		82.39	71.02	77.43
	41.22	79.71	80.7		82.46	70.89	77.22
	41.25	79.77	80.55		82.53	70.82	77.4
	41.29	79.61	80.61		82.59	71.13	77.61
	41.32	79.79	80.47		82.66	70.84	77.43
	41.35	79.75	80.53		82.73	70.83	77.48
	41.39	79.78	80.66		82.79	71.07	77.54
	41.42	79.69	80.59		82.86	70.69	77.42
	41.45	79.84	80.45		82.93	70.81	77.28
	41.49	79.68	80.58		82.99	70.72	77.53
	41.52	79.57	80.69		83.06	70.99	77.65
	41.55	79.75	80.6		83.13	70.92	77.22
	41.59	79.75	80.53		83.19	70.82	77.52
	41.62	79.73	80.58		83.26	71.04	77.6
	41.65	79.71	80.73		83.33	70.72	77.4
	41.69	79.72	80.47		83.39	70.84	77.46
	41.72	79.67	80.65		83.46	70.93	77.47
	41.75	79.73	80.67		83.53	70.73	77.51
	41.79	79.83	80.44		83.59	70.86	77.31
	41.82	79.89	80.44		83.66	70.75	77.59
	41.85	79.73	80.66		83.73	70.98	77.35
	41.89	79.72	80.6		83.79	70.77	77.59
	41.92	79.75	80.48		83.86	70.73	77.3
	41.95	79.58	80.51		83.93	71.05	77.15
	41.99	79.62	80.45		83.99	70.91	77.36
	42.02	79.77	80.42		84.06	70.7	77.18
	42.05	79.71	80.6		84.13	70.91	77.42
	42.09	79.74	80.66		84.19	70.68	77.56
	42.12	79.75	80.61		84.26	70.85	77.34
	42.15	79.75	80.52		84.33	70.77	77.34
	42.19	79.55	80.58		84.39	70.94	77.49
	42.22	79.75	80.53		84.46	70.78	77.42
	42.25	79.78	80.42		84.53	70.72	77.43
	42.29	79.77	80.71		84.59	71	77.44
	42.32	79.68	80.6		84.66	70.81	77.34
	42.35	79.79	80.59		84.73	70.86	77.48
	42.39	79.65	80.47		84.79	70.89	77.42
	42.42	79.73	80.68		84.86	70.76	77.42
	42.45	79.77	80.52		84.93	70.82	77.34
	42.49	79.88	80.54		84.99	70.77	77.39
	42.52	79.72	80.7		85.06	70.83	77.49
	42.55	79.71	80.65		85.13	70.78	77.44
	42.59	79.7	80.55		85.19	70.67	77.37
	42.62	79.67	80.51		85.26	71.07	77.42
	42.65	79.52	80.71		85.33	70.82	77.45
	42.69	79.79	80.34		85.39	70.8	77.29
	42.72	79.9	80.4		85.46	70.88	77.44
	42.75	79.85	80.58		85.53	70.67	77.51
	42.79	79.69	80.47		85.59	70.85	77.31
	42.82	79.7	80.5		85.66	70.78	77.39
	42.85	79.54	80.59		85.73	70.92	77.47
	42.89	79.72	80.53		85.79	70.79	77.29
	42.92	79.86	80.41		85.86	70.7	77.36
	42.95	79.84	80.66		85.93	70.98	77.45
	42.99	79.71	80.7		85.99	70.75	77.42
	43.02	79.78	80.67		86.06	70.84	77.3
	43.05	79.7	80.64		86.13	70.91	77.47
	43.09	79.61	80.73		86.19	70.69	77.5
	43.12	79.78	80.65		86.26	70.79	77.34
	43.15	79.84	80.42		86.33	70.69	77.45
	43.19	79.89	80.53		86.39	70.97	77.52
	43.22	79.73	80.64		86.46	70.82	77.35
	43.25	79.8	80.62		86.53	70.74	77.29
	43.29	79.67	80.6		86.59	70.96	77.44
	43.32	79.78	80.57		86.66	70.74	77.43
	43.35	79.88	80.55		86.73	70.83	77.53
	43.39	79.67	80.45		86.79	70.92	77.43
	43.42	79.76	80.59		86.86	70.69	77.58
	43.45	79.7	80.62		86.93	70.91	77.33
	43.49	79.84	80.5		86.99	70.72	77.37
	43.52	79.53	80.56		87.06	70.88	77.43
	43.55	79.76	80.52		87.13	70.84	77.41
	43.59	79.9	80.36		87.19	70.75	77.29
	43.62	79.72	80.51		87.26	70.96	77.47
	43.65	79.67	80.58		87.33	70.71	77.55
	43.69	79.85	80.56		87.39	70.88	77.27
	43.72	79.82	80.56		87.46	70.81	77.54
	43.75	79.66	80.61		87.53	70.64	77.6
	43.79	79.77	80.59		87.59	70.86	77.37
	43.82	79.81	80.49		87.66	70.68	77.31
	43.85	79.68	80.46		87.73	70.87	77.52
	43.89	79.68	80.65		87.79	70.84	77.44
	43.92	79.8	80.63		87.86	70.65	77.15
	43.95	79.83	80.5		87.93	70.94	77.49
	43.99	79.65	80.59		87.99	70.81	77.57
	44.02	79.89	80.55		88.06	70.81	77.4
	44.05	79.85	80.41		88.13	70.84	77.41
	44.09	79.77	80.57		88.19	70.74	77.48
	44.12	79.73	80.56		88.26	70.84	77.47
	44.15	79.75	80.58		88.33	70.68	77.35
	44.19	79.68	80.42		88.39	70.93	77.53
	44.22	79.62	80.6		88.46	70.77	77.67
	44.25	79.88	80.5		88.53	70.74	77.41
	44.29	79.89	80.41		88.59	71.02	77.55
	44.32	79.7	80.55		88.66	70.73	77.65
	44.35	79.86	80.69		88.73	70.86	77.51
	44.39	79.8	80.47		88.79	70.83	77.43
	44.42	79.55	80.42		88.86	70.75	77.45
	44.45	79.89	80.56		88.92	70.82	77.44
	44.49	79.95	80.61		88.99	70.67	77.39
	44.52	79.72	80.46		89.06	70.95	77.46
	44.55	79.71	80.47		89.12	70.75	77.56
	44.59	79.82	80.51		89.19	70.65	77.37
	44.62	79.85	80.53		89.26	71.02	77.51
	44.65	79.55	80.51		89.32	70.74	77.52
	44.69	79.88	80.62		89.39	70.75	77.37
	44.72	79.87	80.5		89.46	70.8	77.4
	44.75	79.66	80.49		89.52	70.74	77.45
	44.79	79.9	80.56		89.59	70.87	77.41
	44.82	79.92	80.6		89.66	70.72	77.25
	44.85	79.58	80.6		89.72	70.96	77.42
	44.89	79.71	80.5		89.79	70.9	77.54
	44.92	79.94	80.5		89.86	70.78	77.32
	44.95	79.73	80.48		89.92	70.95	77.44
	44.99	79.72	80.51		89.99	70.72	77.48
	45.02	79.83	80.67		90.06	70.85	77.42
	45.05	79.71	80.63		90.12	70.77	77.33
	45.09	79.45	80.52		90.19	70.78	77.52
	45.12	79.86	80.69		90.26	70.79	77.51
	45.15	79.87	80.36		90.32	70.65	77.26
	45.19	79.88	80.55		90.39	70.98	77.49
	45.22	79.76	80.59		90.46	70.79	77.57
	45.25	79.9	80.59		90.52	70.72	77.32
	45.29	79.84	80.58		90.59	71.02	77.38
	45.32	79.45	80.49		90.66	70.74	77.47
	45.35	79.79	80.64		90.72	70.74	77.39
	45.39	79.84	80.55		90.79	70.87	77.25
	45.42	79.63	80.27		90.86	70.78	77.49
	45.45	79.7	80.6		90.92	70.88	77.5
	45.49	79.88	80.61		90.99	70.7	77.36
	45.52	79.69	80.58		91.06	71.03	77.38
	45.55	79.67	80.54		91.12	70.81	77.47
	45.59	80	80.63		91.19	70.84	77.34
	45.62	79.91	80.45		91.26	70.91	77.39
	45.65	79.55	80.47		91.32	70.79	77.4
	45.69	79.89	80.54		91.39	70.82	77.48
	45.72	79.8	80.54		91.46	70.77	77.35
	45.75	79.61	80.43		91.52	70.78	77.39
	45.79	79.73	80.61		91.59	70.85	77.52
	45.82	79.96	80.61		91.66	70.66	77.44
	45.85	79.7	80.54		91.72	70.96	77.51
	45.89	79.64	80.51		91.79	70.7	77.46
	45.92	79.68	80.55		91.86	70.78	77.37
	45.95	79.72	80.69		91.92	71	77.37
	45.99	79.61	80.39		91.99	70.67	77.44
	46.02	79.83	80.56		92.06	70.78	77.56
	46.05	79.91	80.53		92.12	70.83	77.23
	46.09	79.82	80.45		92.19	70.82	77.44
	46.12	79.76	80.57		92.26	70.86	77.44
	46.15	79.88	80.54		92.32	70.7	77.48
	46.19	79.68	80.66		92.39	71.01	77.39
	46.22	79.65	80.42		92.46	70.8	77.46
	46.25	79.86	80.6		92.52	70.89	77.5
	46.29	79.82	80.55		92.59	70.95	77.38
	46.32	79.63	80.47		92.66	70.7	77.49
	46.35	79.78	80.75		92.72	70.91	77.56
	46.39	79.85	80.61		92.79	70.75	77.36
	46.42	79.64	80.64		92.86	70.86	77.45
	46.45	79.75	80.41		92.92	70.82	77.5
	46.49	79.98	80.68		92.99	70.76	77.47
	46.52	79.84	80.45		93.06	70.98	77.38
	46.55	79.73	80.45		93.12	70.74	77.5
	46.59	79.69	80.55		93.19	70.76	77.63
	46.62	79.83	80.68		93.26	70.92	77.36
	46.65	79.55	80.53		93.32	70.75	77.51
	46.69	79.72	80.46		93.39	70.84	77.63
	46.72	79.86	80.55		93.46	70.83	77.38
	46.75	79.8	80.44		93.52	70.92	77.47
	46.79	79.79	80.52		93.59	70.84	77.5
	46.82	79.86	80.69		93.66	70.72	77.44
	46.85	79.82	80.66		93.72	71.07	77.15
	46.89	79.66	80.64		93.79	70.66	77.47
	46.92	79.81	80.57		93.86	70.88	77.53
	46.95	79.85	80.53		93.92	70.86	77.26
	46.99	79.74	80.59		93.99	70.65	77.36
	47.02	79.84	80.5		94.06	70.87	77.56
	47.05	79.72	80.74		94.12	70.75	77.32
	47.09	79.62	80.67		94.19	70.97	77.28
	47.12	79.82	80.53		94.26	70.61	77.52
	47.15	79.85	80.52		94.32	70.9	77.47
	47.19	79.86	80.48		94.39	70.96	77.37
	47.22	79.73	80.5		94.46	70.71	77.49
	47.25	79.8	80.67		94.52	70.84	77.57
	47.29	79.72	80.76		94.59	70.9	77.41
	47.32	79.66	80.59		94.66	70.71	77.48
	47.35	79.78	80.57		94.72	70.94	77.55
	47.39	79.94	80.78		94.79	70.78	77.43
	47.42	79.66	80.5		94.86	70.97	77.32
	47.45	79.72	80.44		94.92	70.72	77.46
	47.49	79.77	80.66		94.99	70.71	77.54
	47.52	79.58	80.78		95.06	71.01	77.35
	47.55	79.52	80.5		95.12	70.71	77.49
	47.59	79.92	80.59		95.19	70.71	77.55
	47.62	79.81	80.7		95.26	70.86	77.32
	47.65	79.63	80.47		95.32	70.77	77.41
	47.69	79.56	80.55		95.39	70.86	77.57
	47.72	79.89	80.61		95.46	70.8	77.39
	47.75	79.62	80.73		95.52	71.01	77.32
	47.79	79.64	80.41		95.59	70.8	77.4
	47.82	79.82	80.63		95.66	70.65	77.44
	47.85	79.81	80.55		95.72	70.94	77.39
	47.89	79.71	80.35		95.79	70.82	77.55
	47.92	79.76	80.51		95.86	70.75	77.5
	47.95	79.77	80.74		95.92	70.87	77.37
	47.99	79.53	80.62		95.99	70.64	77.42
	48.02	79.68	80.58		96.06	70.74	77.3
	48.05	79.87	80.75		96.12	70.71	77.55
	48.09	79.77	80.61		96.19	70.82	77.27
	48.12	79.67	80.51		96.26	70.67	77.5
	48.15	79.89	80.67		96.32	70.61	77.67
	48.19	79.76	80.68		96.39	70.97	77.32
	48.22	79.49	80.41		96.46	70.63	77.4
	48.25	79.7	80.52		96.52	70.62	77.52
	48.29	79.77	80.62		96.59	70.75	77.44
	48.32	79.69	80.48		96.66	70.74	77.34
	48.35	79.69	80.32		96.72	70.82	77.52
	48.39	79.8	80.65		96.79	70.71	77.55
	48.42	79.73	80.71		96.86	70.9	77.27
	48.45	79.48	80.62		96.92	70.74	77.41
	48.49	79.84	80.48		96.99	70.83	77.48
	48.52	79.87	80.77		97.06	70.96	77.42
	48.55	79.72	80.57		97.12	70.71	77.38
	48.59	79.78	80.56		97.19	70.62	77.47
	48.62	79.8	80.66		97.26	70.94	77.43
	48.65	79.73	80.74		97.32	70.72	77.32
	48.69	79.76	80.43		97.39	70.94	77.66
	48.72	79.83	80.53		97.46	70.88	77.72
	48.75	79.72	80.78		97.52	70.95	77.34
	48.79	79.58	80.65		97.59	70.78	77.63
	48.82	79.73	80.53		97.66	70.82	77.63
	48.85	79.84	80.68		97.72	70.88	77.26
	48.89	79.69	80.67		97.79	70.72	77.4
	48.92	79.71	80.51		97.86	70.5	77.56
	48.95	79.84	80.59		97.92	70.67	77.53
	48.98	79.87	80.7		97.99	70.74	77.32
	49.02	79.69	80.44		98.06	70.84	77.53
	49.05	79.88	80.62		98.12	70.77	77.47
	49.08	79.73	80.74		98.19	70.97	77.47
	49.12	79.54	80.66		98.26	70.73	77.65
	49.15	79.87	80.56		98.32	70.66	77.53
	49.18	79.92	80.67		98.39	70.99	77.47
	49.22	79.7	80.5		98.46	70.76	77.45
	49.25	79.75	80.39		98.52	70.81	77.57
	49.28	79.95	80.83		98.59	71.04	77.6
	49.32	79.6	80.63		98.66	70.63	77.35
	49.35	79.76	80.68		98.72	70.86	77.52
	49.38	79.89	80.56		98.79	70.83	77.51
	49.42	79.8	80.66		98.86	70.94	77.35
	49.45	79.75	80.52		98.92	70.73	77.35
	49.48	79.69	80.5		98.99	70.7	77.52
	49.52	79.64	80.92		99.06	70.97	77.45
	49.55	79.69	80.62		99.12	70.63	77.33
	49.58	79.74	80.67		99.19	70.76	77.51
	49.62	79.83	80.58		99.26	70.87	77.54
	49.65	79.69	80.66		99.32	70.71	77.41
	49.68	79.72	80.3		99.39	70.87	77.45
	49.72	79.78	80.42		99.46	70.8	77.56
	49.75	79.75	80.67		99.52	70.93	77.43
	49.78	79.51	80.51		99.59	70.8	77.38
	49.82	79.91	80.5		99.66	70.59	77.53
	49.85	79.81	80.63		99.72	70.81	77.52
	49.88	79.76	80.72		99.79	70.83	77.38
	49.92	79.68	80.36		99.86	70.73	77.53
	49.95	79.97	80.57		99.92	70.92	77.56
	49.98	79.63	80.68		99.99	70.6	77.34
	50.02	79.65	80.56		100.06	70.91	77.5
	50.05	79.85	80.43		100.12	70.67	77.5
	50.08	79.91	80.62		100.19	70.96	77.55
	50.12	79.71	80.47		100.26	70.79	77.36
	50.15	79.77	80.28		100.32	70.71	77.52
	50.18	79.8	80.65		100.39	70.97	77.54
	50.22	79.49	80.71		100.46	70.84	77.38
	50.25	79.67	80.47		100.52	70.78	77.56
	50.28	79.78	80.67		100.59	70.97	77.57
	50.32	79.68	80.66		100.66	70.8	77.47
	50.35	79.73	80.48		100.72	70.77	77.5
	50.38	79.88	80.5		100.79	70.76	77.55
	50.42	79.59	80.57		100.86	71.1	77.68
	50.45	79.57	80.66		100.92	70.82	77.42
	50.48	79.73	80.4		100.99	70.78	77.49
	50.52	79.77	80.59		101.06	71.01	77.6
	50.55	79.81	80.63		101.12	70.86	77.53
	50.58	79.58	80.4		101.19	70.78	77.54
	50.62	79.83	80.54		101.26	70.83	77.56
	50.65	79.69	80.6		101.32	70.71	77.62
	50.68	79.53	80.56		101.39	70.88	77.52
	50.72	79.81	80.56		101.46	70.77	77.57
	50.75	79.81	80.56		101.52	71.04	77.64
	50.78	79.7	80.59		101.59	70.74	77.42
	50.82	79.61	80.26		101.66	70.78	77.53
	50.85	79.81	80.63		101.72	71.03	77.55
	50.88	79.71	80.6		101.79	70.79	77.44
	50.92	79.46	80.39		101.86	70.71	77.45
	50.95	79.96	80.56		101.92	70.88	77.59
	50.98	79.8	80.65		101.99	70.77	77.6
	51.02	79.81	80.53		102.06	70.83	77.47
	51.05	79.71	80.41		102.12	70.67	77.74
	51.08	79.71	80.64		102.19	71.12	77.62
	51.12	79.67	80.54		102.26	70.82	77.42
	51.15	79.77	80.39		102.32	70.47	77.55
	51.18	79.87	80.58		102.39	70.9	77.66
	51.22	79.79	80.6		102.46	70.84	77.52
	51.25	79.64	80.4		102.52	70.8	77.47
	51.28	79.83	80.4		102.59	70.92	77.56
	51.32	79.62	80.62		102.66	70.67	77.61
	51.35	79.65	80.58		102.72	70.82	77.54
	51.38	79.53	80.5		102.79	70.67	77.54
	51.42	79.79	80.66		102.86	70.98	77.64
	51.45	79.7	80.53		102.92	70.88	77.67
	51.48	79.69	80.19		102.99	70.61	77.41
	51.52	79.74	80.56		103.06	70.94	77.53
	51.55	79.69	80.54		103.12	70.7	77.65
	51.58	79.52	80.54		103.19	70.79	77.52
	51.62	79.73	80.52		103.26	71	77.57
	51.65	79.86	80.65		103.32	70.81	77.54
	51.68	79.69	80.52		103.39	70.87	77.5
	51.72	79.57	80.28		103.46	70.84	77.45
	51.75	79.84	80.34		103.52	71.11	77.63
	51.78	79.74	80.57		103.59	70.88	77.48
	51.82	79.56	80.41		103.66	70.93	77.49
	51.85	79.78	80.42		103.72	71.15	77.48
	51.88	79.69	80.53		103.79	70.9	77.58
	51.92	79.67	80.6		103.86	70.79	77.48
	51.95	79.66	80.31		103.92	70.95	77.55
	51.98	79.88	80.42		103.99	70.78	77.61
	52.02	79.74	80.69		104.06	70.91	77.49
	52.05	79.53	80.36		104.12	70.79	77.45
	52.08	79.81	80.63		104.19	70.99	77.63
	52.12	79.66	80.6		104.26	70.92	77.08
	52.15	79.75	80.5		104.32	70.7	77.6
	52.18	79.77	80.32		104.39	71.01	77.63
	52.22	79.87	80.48		104.46	70.76	77.69
	52.25	79.55	80.65		104.52	70.73	77.39
	52.28	79.72	80.35		104.59	70.99	77.61
	52.32	79.81	80.5		104.66	70.69	77.57
	52.35	79.83	80.68		104.72	70.82	77.64
	52.38	79.71	80.33		104.79	70.7	77.65
	52.42	79.83	80.39		104.86	70.91	77.59
	52.45	79.67	80.76		104.92	70.81	77.57
	52.48	79.6	80.63		104.99	70.75	77.58
	52.52	79.72	80.49		105.06	71.1	77.64
	52.55	79.87	80.55		105.12	70.89	77.62
	52.58	79.75	80.45		105.19	70.88	77.52
	52.62	79.74	80.44		105.26	70.93	77.59
	52.65	79.73	80.38		105.32	70.83	77.67
	52.68	79.7	80.49		105.39	70.86	77.51
	52.72	79.63	80.46		105.46	70.74	77.56
	52.75	79.8	80.44		105.52	70.98	77.73
	52.78	79.75	80.53		105.59	70.82	77.74
	52.82	79.67	80.44		105.66	70.73	77.54
	52.85	79.78	80.43		105.72	70.9	77.73
	52.88	79.78	80.45		105.79	70.62	77.74
	52.92	79.66	80.63		105.86	70.69	77.41
	52.95	79.63	80.35		105.92	70.81	77.56
	52.98	79.99	80.58		105.99	70.73	77.69
	53.02	79.76	80.62		106.06	70.75	77.59
	53.05	79.6	80.43		106.12	70.8	77.58
	53.08	79.69	80.42		106.19	70.96	77.7
	53.12	79.76	80.66		106.26	70.83	77.63
	53.15	79.65	80.63		106.32	70.68	77.5
	53.18	79.82	80.49		106.39	71.02	77.61
	53.22	80.06	80.51		106.46	70.77	77.69
	53.25	79.8	80.6		106.52	70.73	77.4
	53.28	79.69	80.27		106.59	70.83	77.55
	53.32	79.85	80.39		106.66	70.75	77.56
	53.35	79.71	80.54		106.72	70.83	77.51
	53.38	79.64	80.53		106.79	70.84	77.66
	53.42	79.76	80.35		106.86	70.98	77.55
	53.45	79.9	80.61		106.92	70.88	77.65
	53.48	79.76	80.58		106.99	70.69	77.37
	53.52	79.76	80.25		107.06	70.97	77.57
	53.55	79.77	80.34		107.12	70.77	77.58
	53.58	79.56	80.71		107.19	70.71	77.43
	53.62	79.79	80.52		107.26	70.87	77.51
	53.65	79.96	80.48		107.32	70.66	77.63
	53.68	79.69	80.64		107.39	70.85	77.56
	53.72	79.74	80.52		107.46	70.76	77.41
	53.75	79.81	80.43		107.52	70.95	77.64
	53.78	79.72	80.47		107.59	70.9	77.59
	53.82	79.63	80.56		107.66	70.7	77.14
	53.85	79.85	80.43		107.72	71.01	77.5
	53.88	79.88	80.54		107.79	70.88	77.66
	53.92	79.82	80.56		107.86	70.75	77.48
	53.95	79.85	80.43		107.92	70.89	77.44
	53.98	79.77	80.47		107.99	70.8	77.7
	54.02	79.75	80.52		108.06	70.88	77.53
	54.05	79.65	80.49		108.12	70.85	77.37
	54.08	79.9	80.5		108.19	70.93	77.58
	54.12	79.82	80.45		108.26	70.86	77.67
	54.15	79.8	80.54		108.32	70.77	77.43
	54.18	79.83	80.21		108.39	70.99	77.49
	54.22	79.69	80.24		108.46	70.87	77.55
	54.25	79.59	80.61		108.52	70.77	77.48
	54.28	79.8	80.61		108.59	70.88	77.55
	54.32	79.92	80.39		108.66	70.69	77.77
	54.35	79.76	80.54		108.72	70.77	77.57
	54.38	79.77	80.4		108.79	70.82	77.4
	54.42	79.83	80.42		108.86	70.91	77.52
	54.45	79.84	80.36		108.92	70.86	77.59
	54.48	79.71	80.6		108.99	70.86	77.62
	54.52	79.75	80.45		109.06	71	77.44
	54.55	79.85	80.55		109.12	70.83	77.56
	54.58	79.87	80.64		109.19	70.84	77.58
	54.62	79.8	80.42		109.26	70.89	77.47
	54.65	79.8	80.28		109.32	70.77	77.59
	54.68	79.81	80.41		109.39	70.81	77.71
	54.72	79.71	80.66		109.46	70.71	77.4
	54.75	79.88	80.49		109.52	70.94	77.44
	54.78	79.9	80.39		109.59	70.84	77.7
	54.82	79.75	80.59		109.66	70.81	77.61
	54.85	79.88	80.46		109.72	70.98	77.52
	54.88	79.85	80.35		109.79	70.81	77.64
	54.92	79.7	80.61		109.86	70.83	77.59
	54.95	79.68	80.52		109.92	71.01	77.27
	54.98	79.93	80.44		109.99	70.73	77.59
	55.02	79.9	80.56		110.06	70.84	77.69
	55.05	79.74	80.51		110.12	70.66	77.47
	55.08	79.84	80.39		110.19	70.71	77.54
	55.12	79.77	80.34		110.26	70.86	77.62
	55.15	79.54	80.57		110.32	70.76	77.56
	55.18	79.86	80.48		110.39	71	77.42
	55.22	79.87	80.41		110.46	70.66	77.59
	55.25	79.74	80.68		110.52	70.7	77.74
	55.28	79.82	80.66		110.59	70.94	77.4
	55.32	79.97	80.17		110.66	70.75	77.53
	55.35	79.76	80.33		110.72	70.86	77.74
	55.38	79.71	80.7		110.79	70.8	77.49
	55.42	79.86	80.5		110.86	70.82	77.45
	55.45	79.92	80.44		110.92	70.92	77.45
	55.48	79.77	80.38		110.99	70.73	77.58
	55.52	79.89	80.52		111.06	70.92	77.39
	55.55	79.87	80.35		111.12	70.8	77.77
	55.58	79.87	80.45		111.19	70.75	77.48
	55.62	79.74	80.51		111.26	70.95	77.41
	55.65	79.95	80.43		111.32	70.69	77.23
	55.68	79.91	80.41		111.39	70.76	77.76
	55.72	79.73	80.55		111.46	70.75	77.7
	55.75	79.89	80.34		111.52	70.68	77.75
	55.78	79.83	80.16		111.59	70.82	77.57
	55.82	79.66	80.49		111.66	70.72	77.69
	55.85	79.72	80.56		111.72	70.92	77.41
	55.88	80.11	80.48		111.79	70.78	77.57
	55.92	79.88	80.55		111.86	70.71	77.73
	55.95	79.77	80.49		111.92	70.88	77.54
	55.98	79.9	80.43		111.99	70.77	77.49
	56.02	79.89	80.32		112.06	70.78	77.6
	56.05	79.71	80.45		112.12	70.81	77.72
	56.08	79.86	80.4		112.19	70.74	77.49
	56.12	79.97	80.37		112.26	70.85	77.62
	56.15	79.78	80.48		112.32	70.73	77.64
	56.18	79.84	80.61		112.39	70.92	77.48
	56.22	79.93	80.14		112.46	70.79	77.47
	56.25	79.88	80.22		112.52	70.65	77.62
	56.28	79.68	80.47		112.59	70.93	77.66
	56.32	79.88	80.51		112.66	70.71	77.46
	56.35	79.9	80.25		112.72	70.73	77.61
	56.38	79.93	80.52		112.79	70.79	77.57
	56.42	79.85	80.53		112.86	70.56	77.42
	56.45	79.86	80.3		112.92	70.74	77.5
	56.48	79.76	80.56		112.99	70.58	77.69
	56.52	79.66	80.46		113.06	70.84	77.53
	56.55	80.06	80.47		113.12	70.75	77.53
	56.58	79.98	80.34		113.19	70.66	77.6
	56.62	79.81	80.36		113.26	70.95	77.61
	56.65	79.81	80.24		113.32	70.61	77.42
	56.68	79.78	80.32		113.39	70.73	77.49
	56.72	79.69	80.48		113.46	70.86	77.54
	56.75	79.96	80.54		113.52	70.68	77.48
	56.78	80	80.39		113.59	70.82	77.34
	56.82	79.97	80.36		113.66	70.72	77.18
	56.85	79.81	80.59		113.72	70.87	77.4
	56.88	79.9	80.27		113.79	70.77	77.29
	56.92	79.92	80.37		113.86	70.59	77.51
	56.95	79.64	80.48		113.92	70.89	77.61
	56.98	79.93	80.47		113.99	70.73	77.3
	57.02	79.96	80.36		114.06	70.73	77.45
	57.05	79.73	80.46		114.12	70.59	77.58
	57.08	79.88	80.66		114.19	70.6	77.49
	57.12	79.99	80.42		114.26	70.78	77.45
	57.15	79.82	80.36		114.32	70.72	77.46
	57.18	79.53	80.64		114.39	70.91	77.5
	57.22	79.92	80.65		114.46	70.77	77.47
	57.25	80.01	80.43		114.52	70.59	77.51
	57.28	79.84	80.52		114.59	70.93	77.5
	57.32	79.82	80.46		114.66	70.67	77.47
	57.35	80.04	80.24		114.72	70.76	77.54
	57.38	79.89	80.31		114.79	70.89	77.52
	57.42	79.59	80.64		114.86	70.66	77.63
	57.45	79.94	80.4		114.92	70.85	77.58
	57.48	79.93	80.15		114.99	70.75	77.58
	57.52	79.83	80.58		115.06	70.81	77.52
	57.55	79.81	80.51		115.12	70.76	77.62
	57.58	79.88	80.41		115.19	70.61	77.59
	57.62	79.71	80.48		115.26	70.97	77.65
	57.65	79.78	80.6		115.32	70.74	77.57
	57.68	79.96	80.4		115.39	70.77	77.58
	57.72	79.77	80.45		115.46	70.83	77.64
	57.75	79.72	80.62		115.52	70.68	77.7
	57.78	79.78	80.33		115.59	70.75	77.49
	57.82	79.82	80.33		115.66	70.71	77.57
	57.85	79.52	80.36		115.72	70.89	77.63
	57.88	79.85	80.4		115.79	70.72	77.64
	57.92	79.85	80.43		115.86	70.68	77.55
	57.95	79.85	80.41		115.92	70.94	77.7
	57.98	79.73	80.55		115.99	70.63	77.66
	58.02	79.84	80.26		116.06	70.75	77.4
	58.05	79.88	80.42		116.12	70.88	77.76
	58.08	79.68	80.59		116.19	70.66	77.66
	58.12	79.95	80.41		116.26	70.8	77.46
	58.15	79.94	80.34		116.32	70.78	77.64
	58.18	79.77	80.5		116.39	70.82	77.74
	58.22	79.79	80.59		116.46	70.77	76.95
	58.25	79.89	80.34		116.52	70.61	77.74
	58.28	79.69	80.32		116.59	70.93	77.54
	58.32	79.72	80.65		116.66	70.7	77.67
	58.35	79.88	80.33		116.72	70.77	77.44
	58.38	79.85	80.42		116.79	70.85	77.73
	58.41	79.82	80.46		116.86	70.62	77.65
	58.45	79.87	80.36		116.92	70.75	76.99
	58.48	79.89	80.16		116.99	70.75	77.58
	58.51	79.74	80.44		117.06	70.79	77.62
	58.55	79.85	80.6		117.12	70.69	77.39
	58.58	79.93	80.5		117.19	70.62	77.51
	58.61	79.82	80.31		117.26	70.86	77.66
	58.65	79.71	80.65		117.32	70.71	77.58
	58.68	79.86	80.29		117.39	70.6	77.44
	58.71	79.79	80.35		117.46	70.92	77.51
	58.75	79.62	80.54		117.52	70.63	77.05
	58.78	79.85	80.51		117.59	70.72	77.65
	58.81	79.81	80.43		117.66	70.78	77.2
	58.85	79.88	80.56		117.72	70.72	77.63
	58.88	79.78	80.42		117.79	70.76	77.58
	58.91	79.86	80.44		117.86	70.62	77.39
	58.95	79.79	80.48		117.92	71	77.62
	58.98	79.66	80.48		117.99	70.7	77.67
	59.01	79.86	80.44		118.06	70.75	77.42
	59.05	79.88	80.28		118.12	70.91	77.66
	59.08	79.79	80.47		118.19	70.62	77.69
	59.11	79.81	80.51		118.26	70.72	77.51
	59.15	79.84	80.36		118.32	70.73	77.61
	59.18	79.7	80.4		118.39	70.67	77.68
	59.21	79.62	80.66		118.46	70.67	77.62
	59.25	79.83	80.45		118.52	70.65	77.61
	59.28	79.96	80.45		118.59	70.85	77.74
	59.31	79.77	80.5		118.66	70.75	77.72
	59.35	79.79	80.46		118.72	70.64	77.51
	59.38	79.72	80.26		118.79	70.92	77.54
	59.41	79.76	80.43		118.86	70.7	77.74
	59.45	79.74	80.52		118.92	70.68	77.61
	59.48	79.81	80.5		118.99	70.86	77.51
	59.51	79.7	80.37		119.06	70.61	77.69
	59.55	79.73	80.57		119.12	70.75	77.67
	59.58	79.89	80.46		119.19	70.57	77.65
	59.61	79.81	80.27		119.25	70.88	77.77
	59.65	79.77	80.4		119.32	70.72	77.76
	59.68	79.91	80.82		119.39	70.65	77.72
	59.71	79.91	80.45		119.45	70.95	77.79
	59.75	79.8	80.53		119.52	70.79	77.62
	59.78	79.8	80.52		119.59	70.41	77.58
	59.81	79.94	80.45		119.65	70.73	77.57
	59.85	79.87	80.26		119.72	70.72	77.65
	59.88	79.62	80.48		119.79	70.77	77.62
	59.91	79.92	80.48		119.85	70.63	77.55
	59.95	79.91	80.44		119.92	70.81	77.6
	59.98	79.75	80.4		119.99	70.63	77.73
	60.01	79.84	80.54		120.05	70.54	77.68
	60.05	79.93	80.55		120.12	70.87	77.59
	60.08	79.73	80.38		120.19	70.69	77.7
	60.11	79.65	80.65		120.25	70.69	77.76
	60.15	79.92	80.48		120.32	70.79	77.71
	60.18	79.94	80.46		120.39	70.6	77.71
	60.21	79.75	80.58		120.45	70.77	77.73
	60.25	79.81	80.49		120.52	70.68	77.43
	60.28	79.75	80.44		120.59	70.83	77.6
	60.31	79.72	80.47		120.65	70.59	77.61
	60.35	79.81	80.55		120.72	70.74	77.65
	60.38	79.82	80.58		120.79	70.95	77.53
	60.41	79.88	80.49		120.85	70.65	77.5
	60.45	79.78	80.57		120.92	70.71	77.64
	60.48	79.78	80.61		120.99	70.9	77.37
	60.51	79.81	80.49		121.05	70.69	77.66
	60.55	79.69	80.54		121.12	70.63	77.62
	60.58	79.7	80.6		121.19	70.85	77.64
	60.61	79.74	80.54		121.25	70.84	77.64
	60.65	79.72	80.45		121.32	70.63	77.73
	60.68	79.65	80.52		121.39	70.65	77.69
	60.71	79.88	80.64		121.45	70.94	77.59
	60.75	79.74	80.44		121.52	70.65	77.75
	60.78	79.58	80.61		121.59	70.5	77.75
	60.81	79.81	80.66		121.65	70.83	77.6
	60.85	79.7	80.49		121.72	70.66	77.71
	60.88	79.76	80.68		121.79	70.68	77.79
	60.91	79.8	80.65		121.85	70.71	77.74
	60.95	79.99	80.51		121.92	70.86	77.56
	60.98	79.69	80.52		121.99	70.65	77.75
	61.01	79.8	80.54		122.05	70.78	77.63
	61.05	79.81	80.49		122.12	70.75	77.6
	61.08	79.8	80.62		122.19	70.72	77.84
	61.11	79.8	80.55		122.25	70.32	77.77
	61.15	79.83	80.56		122.32	70.86	77.57
	61.18	79.68	80.41		122.39	70.64	77.63
	61.21	79.68	80.42		122.45	70.69	77.8
	61.25	79.84	80.65		122.52	70.62	77.66
	61.28	79.8	80.69		122.59	70.73	77.73
	61.31	79.73	80.53		122.65	70.88	77.72
	61.35	79.83	80.7		122.72	70.64	77.75
	61.38	79.9	80.52		122.79	70.96	77.63
	61.41	79.78	80.37		122.85	70.61	77.62
	61.45	79.58	80.6		122.92	70.87	77.7
	61.48	79.9	80.54		122.99	70.85	77.61
	61.51	79.89	80.42		123.05	70.54	77.64
	61.55	79.7	80.6		123.12	70.75	77.69
	61.58	79.69	80.66		123.19	70.75	77.66
	61.61	79.98	80.5		123.25	70.8	77.46
	61.65	79.76	80.28		123.32	70.69	77.74
	61.68	79.66	80.57		123.39	70.52	77.7
	61.71	79.78	80.59		123.45	70.89	77.59
	61.75	79.89	80.5		123.52	70.72	77.66
	61.78	79.78	80.62		123.59	70.72	77.66
	61.81	79.85	80.73		123.65	70.9	77.62
	61.85	79.71	80.39		123.72	70.46	77.58
	61.88	79.82	80.52		123.79	70.57	77.68
	61.91	79.75	80.63		123.85	70.69	77.69
	61.95	79.88	80.56		123.92	70.7	77.56
	61.98	79.88	80.46		123.99	70.3	77.62
	62.01	79.8	80.54		124.05	70.53	77.69
	62.05	79.81	80.66		124.12	70.91	77.6
	62.08	79.73	80.46		124.19	70.6	77.59
	62.11	79.61	80.42		124.25	70.41	77.76
	62.15	79.74	80.59		124.32	70.83	77.6
	62.18	79.91	80.61		124.39	70.5	77.54
	62.21	79.81	80.47		124.45	70.6	77.69
	62.25	79.76	80.53		124.52	70.79	77.62
	62.28	79.94	80.48		124.59	70.59	77.55
	62.31	79.84	80.41		124.65	70.7	77.59
	62.35	79.65	80.56		124.72	70.64	77.75
	62.38	79.75	80.69		124.79	70.85	77.64
	62.41	79.96	80.57		124.85	70.66	77.73
	62.45	79.78	80.44		124.92	70.63	77.69
	62.48	79.8	80.57		124.99	71	77.73
	62.51	79.81	80.31		125.05	70.69	77.64
	62.55	79.82	80.4		125.12	70.58	77.53
	62.58	79.6	80.58		125.19	70.82	77.58
	62.61	79.84	80.66		125.25	70.7	77.41
	62.65	79.79	80.61		125.32	70.73	77.56
	62.68	79.75	80.52		125.39	70.61	77.76
	62.71	79.72	80.53		125.45	70.96	77.59
	62.75	79.77	80.54		125.52	70.7	77.69
	62.78	79.78	80.54		125.59	70.73	77.73
	62.81	79.55	80.67		125.65	70.7	77.76
	62.85	79.85	80.56		125.72	70.56	77.53
	62.88	79.94	80.5		125.79	70.42	77.69
	62.91	79.77	80.56		125.85	70.57	77.74
	62.95	79.83	80.59		125.92	70.55	77.47
	62.98	79.84	80.54		125.99	70.73	77.61
	63.01	79.59	80.5		126.05	70.59	77.75
	63.05	79.46	80.6		126.12	70.73	77.56
	63.08	79.93	80.52		126.19	70.55	77.54
	63.11	79.9	80.43		126.25	70.59	77.64
	63.15	79.68	80.61		126.32	70.76	77.64
	63.18	79.74	80.56		126.39	70.58	77.52
	63.21	79.79	80.41		126.45	70.53	77.6
	63.25	79.67	80.48		126.52	70.77	77.71
	63.28	79.76	80.8		126.59	70.61	77.57
	63.31	79.91	80.48		126.65	70.58	77.65
	63.35	79.75	80.41		126.72	70.73	77.69
	63.38	79.75	80.61		126.79	70.93	77.64
	63.41	79.85	80.62		126.85	70.8	77.57
	63.45	79.72	80.43		126.92	70.8	77.7
	63.48	79.66	80.57		126.99	70.94	77.61
	63.51	79.8	80.63		127.05	70.69	77.46
	63.55	79.81	80.43		127.12	70.89	77.53
	63.58	79.67	80.34		127.19	71	77.71
	63.61	79.77	80.56		127.25	70.6	77.53
	63.65	79.77	80.46		127.32	70.8	77.58
	63.68	79.66	80.38		127.39	70.69	77.69
	63.71	79.63	80.54		127.45	71	77.56
	63.75	79.95	80.68		127.52	70.89	77.5
	63.78	79.87	80.62		127.59	70.7	77.64
	63.81	79.76	80.53		127.65	70.96	77.65
	63.85	79.87	80.49		127.72	70.83	77.53
	63.88	79.72	80.33		127.79	70.77	77.64
	63.91	79.62	80.4		127.85	70.95	77.76
	63.95	79.67	80.73		127.92	70.75	77.55
	63.98	79.8	80.64		127.99	70.91	77.59
	64.01	79.83	80.59		128.05	70.83	77.66
	64.05	79.62	80.53		128.12	71	77.58
	64.08	79.83	80.68		128.19	70.97	77.52
	64.11	79.8	80.46		128.25	70.76	77.67
	64.15	79.59	80.51		128.32	71.11	77.74
	64.18	79.8	80.59		128.39	70.86	77.47
	64.21	79.9	80.67		128.45	70.94	77.63
	64.25	79.8	80.52		128.52	71.02	77.69
	64.28	79.64	80.56		128.59	70.73	77.62
	64.31	79.85	80.59		128.65	70.94	77.61
	64.35	79.77	80.38		128.72	70.88	77.59
	64.38	79.56	80.33		128.79	71.05	77.63
	64.41	79.84	80.57		128.85	70.85	77.46
	64.45	79.87	80.48		128.92	70.73	77.61
	64.48	79.79	80.53		128.99	71.05	77.71
	64.51	79.75	80.54		129.05	70.86	77.49
	64.55	79.71	80.62		129.12	70.83	77.65
	64.58	79.64	80.44		129.19	71.09	77.73
	64.61	79.58	80.48		129.25	71.01	77.5
	64.65	79.66	80.6		129.32	71.01	77.59
	64.68	79.83	80.45		129.39	70.92	77.55
	64.71	79.58	80.39		129.45	71.04	77.59
	64.75	79.79	80.61		129.52	70.87	77.46
	64.78	79.68	80.59		129.59	70.82	77.61
	64.81	79.66	80.34		129.65	71.19	77.75
	64.85	79.67	80.5		129.72	70.83	77.46
	64.88	79.84	80.62		129.79	70.97	77.53
	64.91	79.86	80.55		129.85	71.09	77.67
	64.95	79.62	80.55		129.92	70.73	77.56
	64.98	79.87	80.43		129.99	70.77	77.38
	65.01	79.8	80.54		130.05	70.74	77.52
	65.05	79.6	80.4		130.12	70.91	77.62
	65.08	79.78	80.56		130.19	70.89	77.46
	65.11	79.8	80.61		130.25	70.7	77.55
	65.15	79.67	80.49		130.32	71.15	77.72
	65.18	79.69	80.5		130.39	70.88	77.52
	65.21	79.86	80.59		130.45	70.71	77.59
	65.25	79.76	80.39		130.52	71.03	77.77
	65.28	79.88	80.42		130.59	70.96	77.59
	65.31	79.75	80.58		130.65	71.06	77.59
	65.35	79.89	80.67		130.72	71.1	77.75
	65.38	79.69	80.48		130.79	70.97	77.76
	65.41	79.8	80.48		130.85	71.01	77.47
	65.45	79.87	80.6		130.92	70.68	77.71
	65.48	79.64	80.39		130.99	71.23	77.79
	65.51	79.63	80.45		131.05	70.84	77.58
	65.55	79.77	80.53		131.12	70.82	77.65
	65.58	79.91	80.59		131.19	70.92	77.79
	65.61	79.72	80.41		131.25	70.84	77.7
	65.65	79.69	80.65		131.32	70.96	77.56
	65.68	79.73	80.68		131.39	70.95	77.63
	65.71	79.55	80.39		131.45	70.94	77.76
	65.75	79.65	80.58		131.52	70.95	77.53
	65.78	79.76	80.65		131.59	70.76	77.63
	65.81	79.7	80.5		131.65	71.11	77.79
	65.85	79.69	80.43		131.72	70.81	77.65
	65.88	79.87	80.48		131.79	70.77	77.68
	65.91	79.7	80.55		131.85	71.18	77.75
	65.95	79.51	80.33		131.92	70.92	77.64
	65.98	79.8	80.5		131.99	70.82	77.5
	66.01	79.8	80.65		132.05	71.03	77.79
	66.05	79.68	80.46		132.12	70.9	77.72
	66.08	79.79	80.69		132.19	70.94	77.53
	66.11	79.78	80.62		132.25	71	77.71
	66.15	79.66	80.55		132.32	71.19	77.78
	66.18	79.63	80.39		132.39	70.95	77.64
	66.21	79.85	80.64		132.45	70.8	77.69
	66.25	79.83	80.72		132.52	71.08	77.69
	66.28	79.73	80.46		132.59	70.76	77.62
	66.31	79.69	80.57		132.65	70.86	77.47
	66.35	79.7	80.72		132.72	71.02	77.62
	66.38	79.51	80.35		132.79	70.94	77.73
	66.41	79.74	80.53		132.85	71.01	77.66
	66.45	79.75	80.74		132.92	70.84	77.75
	66.48	79.8	80.56		132.99	71.06	77.67
	66.51	79.79	80.31		133.05	70.92	77.59
[truncated: 53,552 more rows]

## Sheet: Fig. 3B
Title:	Summary data of myogenic tone from WT and Kir6.1wt/VM mice.
	Intraluminal Pressure (mmHg)	WT								Kir6.1wt/VM
		Artery 1	Artery 2	Artery 3	Artery 4	Artery 5	Artery 6			Artery 1	Artery 2	Artery 3	Artery 4	Artery 5	Artery 6	Artery 7
	5	-0.806018	-0.505416	3.98836	0.69721	-3.12507	0.648318			8.02702	0.136811	-4.61168	-0.65583	1.54213	-14.0334	-0.847397
	20	0.31459	2.57387	7.88977	-0.102754	1.52323	-0.0712796			9.43205	5.01024	0.130832	4.83249	-2.5123	-6.88354	0.429115
	40	8.05126	5.28264	11.3717	5.47008	3.81116	2.03716			34.1049	10.9384	6.14377	9.84191	4.01006	23.9385	6.9067
	60	8.30598	9.59103	10.0044	20.1298	3.35859	2.05623			43.1168	11.1107	17.9812	10.9967	5.22697	32.6502	14.7535
	80	7.13561	14.7583	9.56202	26.0289	3.30077	3.25733			43.7999	14.5935	28.8617	12.2863	11.0844	29.8703	22.8476
	100	6.34426	14.7187	9.87505	25.2452	4.82707	8.13047			37.3771	22.2791	28.517	16.2626	18.6754	23.9941	20.8358
	Two-way ANOVA	P value	P value summary	Significant?
		0.0005	***	Yes
	Šídák's multiple comparisons test	Predicted (LS) mean diff.	95.00% CI of diff.	Below threshold?	Summary	Adjusted P Value
	WT - Kir6.1wt/VM
	5	1.641	-10.71 to 14.00	No	ns	0.9995
	20	0.53	-11.83 to 12.89	No	ns	>0.9999
	40	-7.694	-20.05 to 4.661	No	ns	0.454
	60	-10.5	-22.85 to 1.858	No	ns	0.1375
	80	-12.66	-25.02 to -0.3059	Yes	*	0.0418
	100	-12.47	-24.82 to -0.1130	Yes	*	0.0468

## Sheet: Fig. 3C
Title:	Representative traces showing constriction of mesenteric arteries from WT and Kir6.1wt/VM mice in response to increasing concentrations of the α1-adrenoceptor agonist phenylephrine (PE)
	WT			Kir6.1wt/VM
	Time (sec)	Active		Time (sec)	Active
	0	59.49		0	76.76
	0.04	59.7		0.04	76.68
	0.07	59.69		0.07	76.65
	0.1	59.63		0.1	76.57
	0.14	59.63		0.14	76.61
	0.17	59.59		0.17	76.61
	0.2	59.53		0.2	76.74
	0.24	59.53		0.24	76.72
	0.27	59.68		0.27	76.67
	0.3	59.6		0.3	76.57
	0.34	59.65		0.34	76.62
	0.37	59.65		0.37	76.71
	0.4	59.52		0.4	76.77
	0.44	59.54		0.44	76.87
	0.47	59.72		0.47	76.66
	0.5	59.73		0.5	76.59
	0.54	59.62		0.54	76.7
	0.57	59.57		0.57	76.7
	0.6	59.7		0.6	76.69
	0.64	59.62		0.64	76.84
	0.67	59.56		0.67	76.65
	0.7	59.66		0.7	76.65
	0.74	59.72		0.74	76.64
	0.77	59.62		0.77	76.61
	0.8	59.66		0.8	76.73
	0.84	59.66		0.84	76.79
	0.87	59.6		0.87	76.66
	0.9	59.57		0.9	76.6
	0.94	59.73		0.94	76.6
	0.97	59.64		0.97	76.72
	1	59.59		1	76.62
	1.04	59.7		1.04	76.76
	1.07	59.68		1.07	76.91
	1.1	59.56		1.1	76.65
	1.14	59.67		1.14	76.63
	1.17	59.74		1.17	76.62
	1.2	59.72		1.2	76.61
	1.24	59.72		1.24	76.72
	1.27	59.64		1.27	76.82
	1.3	59.66		1.3	76.71
	1.34	59.57		1.34	76.65
	1.37	59.71		1.37	76.59
	1.4	59.77		1.4	76.64
	1.44	59.67		1.44	76.68
	1.47	59.56		1.47	76.73
	1.5	59.62		1.5	76.77
	1.54	59.53		1.54	76.63
	1.57	59.65		1.57	76.63
	1.6	59.74		1.6	76.64
	1.64	59.65		1.64	76.72
	1.67	59.62		1.67	76.73
	1.7	59.68		1.7	76.82
	1.74	59.52		1.74	76.65
	1.77	59.56		1.77	76.62
	1.8	59.68		1.8	76.55
	1.84	59.7		1.84	76.68
	1.87	59.56		1.87	76.7
	1.9	59.49		1.9	76.8
	1.94	59.72		1.94	76.65
	1.97	59.57		1.97	76.62
	2	59.56		2	76.64
	2.04	59.77		2.04	76.65
	2.07	59.83		2.07	76.64
	2.1	59.6		2.1	76.79
	2.14	59.62		2.14	76.7
	2.17	59.6		2.17	76.62
	2.2	59.5		2.2	76.67
	2.24	59.59		2.24	76.73
	2.27	59.63		2.27	76.63
	2.3	59.6		2.3	76.68
	2.34	59.62		2.34	76.76
	2.37	59.52		2.37	76.63
	2.4	59.59		2.4	76.67
	2.44	59.55		2.44	76.63
	2.47	59.63		2.47	76.65
	2.5	59.7		2.5	76.64
	2.54	59.61		2.53	76.84
	2.57	59.59		2.57	76.71
	2.6	59.61		2.6	76.63
	2.64	59.62		2.63	76.62
	2.67	59.53		2.67	76.58
	2.7	59.7		2.7	76.62
	2.74	59.75		2.73	76.67
	2.77	59.67		2.77	76.79
	2.8	59.61		2.8	76.57
	2.84	59.59		2.83	76.59
	2.87	59.59		2.87	76.57
	2.9	59.56		2.9	76.66
	2.94	59.68		2.93	76.61
	2.97	59.68		2.97	76.86
	3	59.59		3	76.63
	3.04	59.68		3.03	76.58
	3.07	59.57		3.07	76.66
	3.1	59.55		3.1	76.6
	3.14	59.67		3.13	76.66
	3.17	59.68		3.17	76.7
	3.2	59.64		3.2	76.68
	3.24	59.53		3.23	76.61
	3.27	59.7		3.27	76.65
	3.3	59.57		3.3	76.63
	3.34	59.54		3.33	76.67
	3.37	59.68		3.37	76.65
	3.4	59.71		3.4	76.69
	3.44	59.56		3.43	76.67
	3.47	59.61		3.47	76.58
	3.5	59.63		3.5	76.61
	3.54	59.57		3.53	76.6
	3.57	59.47		3.57	76.59
	3.6	59.66		3.6	76.65
	3.64	59.64		3.63	76.83
	3.67	59.67		3.67	76.63
	3.7	59.6		3.7	76.66
	3.74	59.6		3.73	76.65
	3.77	59.52		3.77	76.64
	3.8	59.61		3.8	76.61
	3.84	59.66		3.83	76.82
	3.87	59.67		3.87	76.69
	3.9	59.59		3.9	76.63
	3.94	59.57		3.93	76.56
	3.97	59.61		3.97	76.61
	4	59.52		4	76.67
	4.04	59.67		4.03	76.8
	4.07	59.61		4.07	76.73
	4.1	59.61		4.1	76.62
	4.13	59.58		4.13	76.68
	4.17	59.65		4.17	76.61
	4.2	59.48		4.2	76.73
	4.23	59.58		4.23	76.82
	4.27	59.61		4.27	76.78
	4.3	59.69		4.3	76.63
	4.33	59.53		4.33	76.65
	4.37	59.6		4.37	76.65
	4.4	59.56		4.4	76.66
	4.43	59.47		4.43	76.8
	4.47	59.69		4.47	76.81
	4.5	59.7		4.5	76.68
	4.53	59.58		4.53	76.7
	4.57	59.58		4.57	76.74
	4.6	59.61		4.6	76.63
	4.63	59.55		4.63	76.65
	4.67	59.47		4.67	76.85
	4.7	59.6		4.7	76.72
	4.73	59.63		4.73	76.78
	4.77	59.6		4.77	76.62
	4.8	59.57		4.8	76.67
	4.83	59.6		4.83	76.72
	4.87	59.58		4.87	76.74
	4.9	59.51		4.9	76.77
	4.93	59.58		4.93	76.7
	4.97	59.65		4.97	76.63
	5	59.62		5	76.62
	5.03	59.62		5.03	76.57
	5.07	59.59		5.07	76.75
	5.1	59.44		5.1	76.77
	5.13	59.58		5.13	76.76
	5.17	59.69		5.17	76.61
	5.2	59.63		5.2	76.74
	5.23	59.54		5.23	76.65
	5.27	59.61		5.27	76.73
	5.3	59.54		5.3	76.77
	5.33	59.48		5.33	76.78
	5.37	59.63		5.37	76.7
	5.4	59.7		5.4	76.61
	5.43	59.66		5.43	76.64
	5.47	59.53		5.47	76.63
	5.5	59.6		5.5	76.8
	5.53	59.5		5.53	76.76
	5.57	59.66		5.57	76.72
	5.6	59.7		5.6	76.57
	5.63	59.67		5.63	76.67
	5.67	59.54		5.67	76.65
	5.7	59.63		5.7	76.81
	5.73	59.56		5.73	76.77
	5.77	59.52		5.77	76.83
	5.8	59.72		5.8	76.65
	5.83	59.69		5.83	76.73
	5.87	59.61		5.87	76.7
	5.9	59.6		5.9	76.66
	5.93	59.64		5.93	76.75
	5.97	59.59		5.97	76.81
	6	59.55		6	76.79
	6.03	59.67		6.03	76.64
	6.07	59.71		6.07	76.82
	6.1	59.6		6.1	76.71
	6.13	59.7		6.13	76.74
	6.17	59.61		6.17	76.74
	6.2	59.56		6.2	76.77
	6.23	59.53		6.23	76.77
	6.27	59.63		6.27	76.73
	6.3	59.72		6.3	76.6
	6.33	59.57		6.33	76.77
	6.37	59.59		6.37	76.67
	6.4	59.59		6.4	76.85
	6.43	59.53		6.43	76.74
	6.47	59.65		6.47	76.76
	6.5	59.7		6.5	76.63
	6.53	59.66		6.53	76.63
	6.57	59.55		6.57	76.71
	6.6	59.58		6.6	76.82
	6.63	59.53		6.63	76.94
	6.67	59.52		6.67	76.58
	6.7	59.64		6.7	76.68
	6.73	59.71		6.73	76.63
	6.77	59.55		6.77	76.73
	6.8	59.55		6.8	76.69
	6.83	59.58		6.83	76.86
	6.87	59.5		6.87	76.59
	6.9	59.55		6.9	76.54
	6.93	59.62		6.93	76.71
	6.97	59.65		6.97	76.63
	7	59.54		7	76.7
	7.03	59.55		7.03	76.84
	7.07	59.54		7.07	76.85
	7.1	59.46		7.1	76.62
	7.13	59.64		7.13	76.72
	7.17	59.62		7.17	76.6
	7.2	59.6		7.2	76.67
	7.23	59.54		7.23	76.7
	7.27	59.59		7.27	76.77
	7.3	59.45		7.3	76.65
	7.33	59.49		7.33	76.6
	7.37	59.57		7.37	76.66
	7.4	59.63		7.4	76.58
	7.43	59.58		7.43	76.69
	7.47	59.56		7.47	76.78
	7.5	59.57		7.5	76.82
	7.53	59.5		7.53	76.68
	7.57	59.51		7.57	76.67
	7.6	59.58		7.6	76.55
	7.63	59.64		7.63	76.69
	7.67	59.47		7.67	76.61
	7.7	59.55		7.7	76.79
	7.73	59.49		7.73	76.72
	7.77	59.51		7.77	76.59
	7.8	59.57		7.8	76.6
	7.83	59.57		7.83	76.6
	7.87	59.58		7.87	76.61
	7.9	59.56		7.9	76.72
	7.93	59.62		7.93	76.79
	7.97	59.54		7.97	76.58
	8	59.45		8	76.63
	8.03	59.58		8.03	76.61
	8.07	59.67		8.07	76.74
	8.1	59.67		8.1	76.67
	8.13	59.51		8.13	76.81
	8.17	59.54		8.17	76.6
	8.2	59.49		8.2	76.6
	8.23	59.53		8.23	76.56
	8.27	59.61		8.27	76.58
	8.3	59.57		8.3	76.72
	8.33	59.48		8.33	76.79
	8.37	59.52		8.37	76.69
	8.4	59.51		8.4	76.69
	8.43	59.38		8.43	76.56
	8.47	59.55		8.47	76.6
	8.5	59.67		8.5	76.71
	8.53	59.63		8.53	76.65
	8.57	59.42		8.57	76.63
	8.6	59.53		8.6	76.75
	8.63	59.55		8.63	76.64
	8.67	59.42		8.67	76.54
	8.7	59.57		8.7	76.66
	8.73	59.65		8.73	76.7
	8.77	59.5		8.77	76.75
	8.8	59.44		8.8	76.84
	8.83	59.58		8.83	76.75
	8.87	59.46		8.87	76.69
	8.9	59.5		8.9	76.6
	8.93	59.62		8.93	76.65
	8.97	59.62		8.97	76.65
	9	59.52		9	76.78
	9.03	59.49		9.03	76.66
	9.07	59.44		9.07	76.69
	9.1	59.48		9.1	76.65
	9.13	59.51		9.13	76.61
	9.17	59.62		9.17	76.74
	9.2	59.56		9.2	76.78
	9.23	59.51		9.23	76.75
	9.27	59.5		9.27	76.68
	9.3	59.54		9.3	76.69
	9.33	59.45		9.33	76.58
	9.37	59.53		9.37	76.74
	9.4	59.62		9.4	76.77
	9.43	59.55		9.43	76.87
	9.47	59.52		9.47	76.77
	9.5	59.53		9.5	76.62
	9.53	59.42		9.53	76.64
	9.57	59.58		9.57	76.68
	9.6	59.59		9.6	76.76
	9.63	59.54		9.63	76.83
	9.67	59.52		9.67	76.84
	9.7	59.62		9.7	76.7
	9.73	59.54		9.73	76.77
	9.77	59.43		9.77	76.78
	9.8	59.58		9.8	76.78
	9.83	59.58		9.83	76.78
	9.87	59.6		9.87	76.88
	9.9	59.5		9.9	76.73
	9.93	59.57		9.93	76.75
	9.97	59.48		9.97	76.72
	10	59.4		10	76.68
	10.03	59.63		10.03	76.69
	10.07	59.64		10.07	76.85
	10.1	59.52		10.1	76.9
	10.13	59.51		10.13	76.84
	10.17	59.6		10.17	76.79
	10.2	59.41		10.2	76.79
	10.23	59.39		10.23	76.82
	10.27	59.55		10.27	76.76
	10.3	59.62		10.3	76.93
	10.33	59.5		10.33	76.87
	10.37	59.54		10.37	76.87
	10.4	59.43		10.4	76.75
	10.43	59.4		10.43	76.76
	10.47	59.48		10.47	76.9
	10.5	59.56		10.5	76.93
	10.53	59.54		10.53	76.99
	10.57	59.44		10.57	76.75
	10.6	59.47		10.6	76.8
	10.63	59.45		10.63	76.74
	10.67	59.42		10.67	76.86
	10.7	59.56		10.7	76.9
	10.73	59.62		10.73	76.91
	10.77	59.61		10.77	76.74
	10.8	59.47		10.8	76.76
	10.83	59.46		10.83	76.88
	10.87	59.38		10.87	76.8
	10.9	59.46		10.9	76.92
	10.93	59.56		10.93	77.02
	10.97	59.55		10.97	76.97
	11	59.45		11	76.82
	11.03	59.57		11.03	76.92
	11.07	59.5		11.07	76.79
	11.1	59.41		11.1	76.77
	11.13	59.54		11.13	76.88
	11.17	59.51		11.17	76.86
	11.2	59.56		11.2	76.89
	11.23	59.51		11.23	76.75
	11.27	59.6		11.27	76.88
	11.3	59.47		11.3	76.81
	11.33	59.44		11.33	76.78
	11.37	59.63		11.37	76.92
	11.4	59.6		11.4	76.89
	11.43	59.54		11.43	76.89
	11.47	59.42		11.47	76.86
	11.5	59.52		11.5	76.81
	11.53	59.51		11.53	76.8
	11.57	59.46		11.57	76.81
	11.6	59.52		11.6	76.99
	11.63	59.57		11.63	76.85
	11.67	59.53		11.67	76.75
	11.7	59.52		11.7	76.77
	11.73	59.45		11.73	76.78
	11.77	59.47		11.77	76.75
	11.8	59.5		11.8	76.93
	11.83	59.58		11.83	76.82
	11.87	59.56		11.87	76.76
	11.9	59.51		11.9	76.75
	11.93	59.48		11.93	76.83
	11.97	59.37		11.97	76.78
	12	59.41		12	76.81
	12.03	59.51		12.03	76.84
	12.07	59.56		12.07	76.78
	12.1	59.54		12.1	76.63
	12.13	59.53		12.13	76.73
	12.17	59.51		12.17	76.81
	12.2	59.53		12.2	76.75
	12.23	59.52		12.23	76.86
	12.27	59.55		12.27	76.83
	12.3	59.57		12.3	76.68
	12.33	59.6		12.33	76.84
	12.37	59.65		12.36	76.72
	12.4	59.46		12.4	76.81
	12.43	59.5		12.43	76.79
	12.47	59.6		12.46	76.8
	12.5	59.61		12.5	76.73
	12.53	59.61		12.53	76.81
	12.57	59.53		12.56	76.72
	12.6	59.61		12.6	76.74
	12.63	59.55		12.63	76.77
	12.67	59.52		12.66	76.83
	12.7	59.49		12.7	76.78
	12.73	59.68		12.73	76.73
	12.77	59.53		12.76	76.7
	12.8	59.54		12.8	76.72
	12.83	59.51		12.83	76.73
	12.87	59.51		12.86	76.77
	12.9	59.56		12.9	76.8
	12.93	59.57		12.93	76.74
	12.97	59.63		12.96	76.78
	13	59.56		13	76.69
	13.03	59.61		13.03	76.81
	13.07	59.61		13.06	76.79
	13.1	59.44		13.1	76.78
	13.13	59.59		13.13	76.73
	13.17	59.67		13.16	76.72
	13.2	59.53		13.2	76.8
	13.23	59.42		13.23	76.74
	13.27	59.55		13.26	76.82
	13.3	59.54		13.3	76.84
	13.33	59.53		13.33	76.77
	13.37	59.58		13.36	76.72
	13.4	59.56		13.4	76.76
	13.43	59.52		13.43	76.75
	13.47	59.49		13.46	76.82
	13.5	59.48		13.5	76.89
	13.53	59.53		13.53	76.83
	13.57	59.52		13.56	76.76
	13.6	59.59		13.6	76.72
	13.63	59.56		13.63	76.75
	13.67	59.53		13.66	76.75
	13.7	59.51		13.7	76.82
	13.73	59.49		13.73	76.82
	13.77	59.47		13.76	76.84
	13.8	59.54		13.8	76.73
	13.83	59.63		13.83	76.76
	13.86	59.54		13.86	76.74
	13.9	59.52		13.9	76.85
	13.93	59.51		13.93	76.83
	13.96	59.58		13.96	76.86
	14	59.45		14	76.79
	14.03	59.6		14.03	76.8
	14.06	59.63		14.06	76.8
	14.1	59.52		14.1	76.76
	14.13	59.51		14.13	76.89
	14.16	59.52		14.16	77
	14.2	59.49		14.2	76.77
	14.23	59.47		14.23	76.96
	14.26	59.6		14.26	76.82
	14.3	59.56		14.3	76.88
	14.33	59.53		14.33	76.8
	14.36	59.57		14.36	76.91
	14.4	59.54		14.4	76.88
	14.43	59.43		14.43	76.78
	14.46	59.56		14.46	76.81
	14.5	59.6		14.5	76.91
	14.53	59.59		14.53	76.76
	14.56	59.57		14.56	76.9
	14.6	59.51		14.6	76.93
	14.63	59.51		14.63	76.96
	14.66	59.45		14.66	76.84
	14.7	59.6		14.7	76.83
	14.73	59.59		14.73	76.78
	14.76	59.51		14.76	76.97
	14.8	59.57		14.8	76.87
	14.83	59.5		14.83	76.96
	14.86	59.52		14.86	76.85
	14.9	59.52		14.9	76.88
	14.93	59.64		14.93	76.85
	14.96	59.54		14.96	76.82
	15	59.52		15	76.95
	15.03	59.47		15.03	76.91
	15.06	59.54		15.06	76.89
	15.1	59.47		15.1	76.95
	15.13	59.55		15.13	76.89
	15.16	59.53		15.16	76.85
	15.2	59.59		15.2	76.88
	15.23	59.48		15.23	76.9
	15.26	59.5		15.26	76.93
	15.3	59.49		15.3	76.94
	15.33	59.43		15.33	76.88
	15.36	59.5		15.36	76.95
	15.4	59.5		15.4	76.9
	15.43	59.49		15.43	76.92
	15.46	59.51		15.46	76.87
	15.5	59.6		15.5	77.11
	15.53	59.5		15.53	76.85
	15.56	59.45		15.56	76.97
	15.6	59.58		15.6	76.89
	15.63	59.55		15.63	76.94
	15.66	59.47		15.66	76.95
	15.7	59.41		15.7	76.96
	15.73	59.48		15.73	76.92
	15.76	59.43		15.76	76.87
	15.8	59.51		15.8	76.91
	15.83	59.58		15.83	76.81
	15.86	59.56		15.86	76.7
	15.9	59.49		15.9	76.53
	15.93	59.48		15.93	76.68
	15.96	59.46		15.96	77.01
	16	59.41		16	76.89
	16.03	59.51		16.03	76.83
	16.06	59.59		16.06	76.97
	16.1	59.52		16.1	76.83
	16.13	59.43		16.13	76.94
	16.16	59.51		16.16	76.92
	16.2	59.48		16.2	76.83
	16.23	59.46		16.23	76.89
	16.26	59.57		16.26	76.9
	16.3	59.53		16.3	77
	16.33	59.45		16.33	77.01
	16.36	59.44		16.36	76.97
	16.4	59.5		16.4	76.97
	16.43	59.49		16.43	76.98
	16.46	59.51		16.46	76.99
	16.5	59.57		16.5	76.86
	16.53	59.52		16.53	76.92
	16.56	59.5		16.56	76.99
	16.6	59.54		16.6	76.89
	16.63	59.46		16.63	76.9
	16.66	59.37		16.66	76.98
	16.7	59.45		16.7	76.93
	16.73	59.6		16.73	76.93
	16.76	59.5		16.76	77.04
	16.8	59.45		16.8	76.96
	16.83	59.46		16.83	76.91
	16.86	59.41		16.86	76.88
	16.9	59.36		16.9	76.85
	16.93	59.66		16.93	76.81
	16.96	59.52		16.96	76.97
	17	59.49		17	76.99
	17.03	59.45		17.03	76.92
	17.06	59.38		17.06	76.91
	17.1	59.37		17.1	76.86
	17.13	59.47		17.13	76.93
	17.16	59.55		17.16	76.92
	17.2	59.44		17.2	76.96
	17.23	59.5		17.23	77.02
	17.26	59.4		17.26	76.95
	17.3	59.41		17.3	76.86
	17.33	59.46		17.33	76.9
	17.36	59.52		17.36	76.98
	17.4	59.55		17.4	76.85
	17.43	59.51		17.43	76.98
	17.46	59.47		17.46	76.9
	17.5	59.47		17.5	76.82
	17.53	59.47		17.53	76.93
	17.56	59.46		17.56	76.89
	17.6	59.55		17.6	76.92
	17.63	59.49		17.63	76.92
	17.66	59.48		17.66	76.95
	17.7	59.54		17.7	76.85
	17.73	59.53		17.73	76.82
	17.76	59.49		17.76	76.85
	17.8	59.53		17.8	76.87
	17.83	59.65		17.83	76.88
	17.86	59.61		17.86	76.93
	17.9	59.5		17.9	76.91
	17.93	59.57		17.93	76.84
	17.96	59.52		17.96	76.87
	18	59.41		18	76.82
	18.03	59.48		18.03	76.85
	18.06	59.61		18.06	76.85
	18.1	59.55		18.1	76.94
	18.13	59.53		18.13	76.82
	18.16	59.56		18.16	76.75
	18.2	59.5		18.2	76.78
	18.23	59.51		18.23	76.83
	18.26	59.58		18.26	76.88
	18.3	59.52		18.3	76.8
	18.33	59.62		18.33	76.85
	18.36	59.48		18.36	76.78
	18.4	59.51		18.4	76.7
	18.43	59.49		18.43	76.81
	18.46	59.49		18.46	76.87
	18.5	59.61		18.5	76.84
	18.53	59.6		18.53	76.74
	18.56	59.44		18.56	76.75
	18.6	59.56		18.6	76.76
	18.63	59.58		18.63	76.77
	18.66	59.51		18.66	76.81
	18.7	59.53		18.7	76.79
	18.73	59.6		18.73	76.79
	18.76	59.53		18.76	76.73
	18.8	59.45		18.8	76.77
	18.83	59.49		18.83	76.79
	18.86	59.55		18.86	76.71
	18.9	59.5		18.9	76.85
	18.93	59.6		18.93	76.78
	18.96	59.59		18.96	76.77
	19	59.44		19	76.8
	19.03	59.55		19.03	76.77
	19.06	59.6		19.06	76.67
	19.1	59.47		19.1	76.74
	19.13	59.48		19.13	76.78
	19.16	59.58		19.16	76.78
	19.2	59.6		19.2	76.79
	19.23	59.55		19.23	76.77
	19.26	59.54		19.26	76.72
	19.3	59.52		19.3	76.77
	19.33	59.39		19.33	76.73
	19.36	59.59		19.36	76.74
	19.4	59.66		19.4	76.81
	19.43	59.63		19.43	76.79
	19.46	59.54		19.46	76.75
	19.5	59.64		19.5	76.74
	19.53	59.53		19.53	76.7
	19.56	59.41		19.56	76.72
	19.6	59.61		19.6	76.86
	19.63	59.62		19.63	76.75
	19.66	59.51		19.66	76.73
	19.7	59.52		19.7	76.85
	19.73	59.62		19.73	76.74
	19.76	59.49		19.76	76.77
	19.8	59.46		19.8	76.89
	19.83	59.58		19.83	76.82
	19.86	59.61		19.86	76.78
	19.9	59.62		19.9	76.76
	19.93	59.65		19.93	76.74
	19.96	59.52		19.96	76.83
	20	59.47		20	76.83
	20.03	59.58		20.03	76.81
	20.06	59.69		20.06	76.71
	20.1	59.6		20.1	76.74
	20.13	59.58		20.13	76.81
	20.16	59.65		20.16	76.71
	20.2	59.56		20.2	76.84
	20.23	59.42		20.23	76.88
	20.26	59.73		20.26	76.76
	20.3	59.74		20.3	76.79
	20.33	59.57		20.33	76.73
	20.36	59.61		20.36	76.78
	20.4	59.69		20.4	76.76
	20.43	59.54		20.43	76.68
	20.46	59.53		20.46	76.83
	20.5	59.65		20.5	76.72
	20.53	59.7		20.53	76.8
	20.56	59.65		20.56	76.69
	20.6	59.54		20.6	76.75
	20.63	59.66		20.63	76.77
	20.66	59.54		20.66	76.74
	20.7	59.61		20.7	76.82
	20.73	59.74		20.73	76.8
	20.76	59.67		20.76	76.74
	20.8	59.62		20.8	76.72
	20.83	59.68		20.83	76.76
	20.86	59.61		20.86	76.8
	20.9	59.52		20.9	76.8
	20.93	59.66		20.93	76.86
	20.96	59.7		20.96	76.71
	21	59.61		21	76.75
	21.03	59.59		21.03	76.72
	21.06	59.66		21.06	76.67
	21.1	59.56		21.1	76.72
	21.13	59.48		21.13	76.84
	21.16	59.64		21.16	76.81
	21.2	59.65		21.2	76.67
	21.23	59.53		21.23	76.84
	21.26	59.52		21.26	76.78
	21.3	59.54		21.3	76.88
	21.33	59.52		21.33	76.83
	21.36	59.57		21.36	76.79
	21.4	59.64		21.4	76.78
	21.43	59.66		21.43	76.77
	21.46	59.57		21.46	76.83
	21.5	59.58		21.5	76.71
	21.53	59.56		21.53	76.81
	21.56	59.42		21.56	76.87
	21.6	59.58		21.6	76.83
	21.63	59.71		21.63	76.85
	21.66	59.59		21.66	76.81
	21.7	59.54		21.7	76.78
	21.73	59.5		21.73	76.77
	21.76	59.5		21.76	76.83
	21.8	59.54		21.8	76.98
	21.83	59.62		21.83	76.85
	21.86	59.71		21.86	76.78
	21.9	59.56		21.9	76.86
	21.93	59.49		21.93	76.85
	21.96	59.56		21.96	76.83
	22	59.48		22	76.93
	22.03	59.45		22.03	76.89
	22.06	59.67		22.06	76.85
	22.1	59.65		22.09	76.82
	22.13	59.53		22.13	76.79
	22.16	59.59		22.16	76.82
	22.2	59.6		22.19	76.85
	22.23	59.52		22.23	76.93
	22.26	59.42		22.26	76.89
	22.3	59.52		22.29	76.86
	22.33	59.45		22.33	76.75
	22.36	59.34		22.36	76.85
	22.4	59.32		22.39	76.85
	22.43	59.24		22.43	76.89
	22.46	59.12		22.46	76.99
	22.5	59.19		22.49	76.82
	22.53	59.14		22.53	76.76
	22.56	59.08		22.56	76.84
	22.6	58.96		22.59	76.89
	22.63	59.01		22.63	76.8
	22.66	58.91		22.66	76.96
	22.7	58.82		22.69	76.84
	22.73	58.98		22.73	76.83
	22.76	58.9		22.76	76.94
	22.8	58.8		22.79	76.86
	22.83	58.77		22.83	76.89
	22.86	58.78		22.86	76.95
	22.9	58.72		22.89	76.99
	22.93	58.67		22.93	76.86
	22.96	58.7		22.96	76.91
	23	58.7		22.99	76.83
	23.03	58.63		23.03	76.93
	23.06	58.57		23.06	76.92
	23.1	58.55		23.09	76.89
	23.13	58.54		23.13	76.96
	23.16	58.56		23.16	76.96
	23.2	58.54		23.19	76.82
	23.23	58.57		23.23	76.89
	23.26	58.48		23.26	76.88
	23.3	58.55		23.29	76.92
	23.33	58.53		23.33	77.02
	23.36	58.5		23.36	76.91
	23.4	58.55		23.39	76.83
	23.43	58.56		23.43	76.88
	23.46	58.49		23.46	76.89
	23.49	58.49		23.49	76.9
	23.53	58.54		23.53	76.93
	23.56	58.5		23.56	77.01
	23.6	58.52		23.59	76.81
	23.63	58.65		23.63	76.91
	23.66	58.59		23.66	76.89
	23.69	58.65		23.69	76.92
	23.73	58.64		23.73	76.96
	23.76	58.68		23.76	76.99
	23.79	58.65		23.79	76.94
	23.83	58.69		23.83	76.86
	23.86	58.78		23.86	76.91
	23.89	58.84		23.89	76.84
	23.93	58.77		23.93	76.98
	23.96	58.78		23.96	76.99
	23.99	58.83		23.99	76.93
	24.03	58.86		24.03	76.87
	24.06	58.97		24.06	76.89
	24.09	59		24.09	76.84
	24.13	58.98		24.13	76.88
	24.16	59.01		24.16	76.95
	24.19	59.08		24.19	77.01
	24.23	59.07		24.23	76.94
	24.26	59.05		24.26	76.84
	24.29	59.18		24.29	76.97
	24.33	59.23		24.33	76.8
	24.36	59.17		24.36	76.92
	24.39	59.2		24.39	77.07
	24.43	59.23		24.43	76.98
	24.46	59.16		24.46	76.91
	24.49	59.23		24.49	76.92
	24.53	59.32		24.53	76.91
	24.56	59.33		24.56	76.94
	24.59	59.31		24.59	76.91
	24.63	59.35		24.63	77.05
	24.66	59.35		24.66	76.91
	24.69	59.29		24.69	76.83
	24.73	59.42		24.73	76.89
	24.76	59.45		24.76	76.94
	24.79	59.41		24.79	76.9
	24.83	59.4		24.83	77.04
	24.86	59.48		24.86	76.99
	24.89	59.36		24.89	76.84
	24.93	59.36		24.93	76.87
	24.96	59.5		24.96	76.84
	24.99	59.54		24.99	76.94
	25.03	59.47		25.03	77
	25.06	59.45		25.06	76.91
	25.09	59.48		25.09	76.86
	25.13	59.41		25.13	76.85
	25.16	59.42		25.16	76.97
	25.19	59.5		25.19	76.82
	25.23	59.49		25.23	77
	25.26	59.52		25.26	77.05
	25.29	59.45		25.29	77.01
	25.33	59.47		25.33	76.93
	25.36	59.43		25.36	76.91
	25.39	59.54		25.39	76.86
	25.43	59.56		25.43	76.91
	25.46	59.46		25.46	76.91
	25.49	59.49		25.49	77.01
	25.53	59.54		25.53	76.93
	25.56	59.52		25.56	76.77
	25.59	59.45		25.59	76.93
	25.63	59.57		25.63	76.87
	25.66	59.52		25.66	76.94
	25.69	59.55		25.69	77.03
	25.73	59.55		25.73	77.06
	25.76	59.54		25.76	76.93
	25.79	59.49		25.79	76.86
	25.83	59.5		25.83	76.9
	25.86	59.57		25.86	76.93
	25.89	59.54		25.89	76.88
	25.93	59.59		25.93	77.07
	25.96	59.55		25.96	76.97
	25.99	59.55		25.99	76.88
	26.03	59.42		26.03	76.97
	26.06	59.46		26.06	76.91
	26.09	59.61		26.09	76.91
	26.13	59.55		26.13	77.03
	26.16	59.49		26.16	77.03
	26.19	59.47		26.19	76.87
	26.23	59.44		26.23	76.89
	26.26	59.41		26.26	76.89
	26.29	59.51		26.29	77.02
	26.33	59.56		26.33	76.95
	26.36	59.43		26.36	77.05
	26.39	59.49		26.39	76.97
	26.43	59.49		26.43	76.91
	26.46	59.45		26.46	76.86
	26.49	59.44		26.49	76.95
	26.53	59.58		26.53	77.08
	26.56	59.51		26.56	76.91
	26.59	59.53		26.59	76.97
	26.63	59.49		26.63	76.75
	26.66	59.49		26.66	76.86
	26.69	59.44		26.69	76.84
	26.73	59.48		26.73	76.94
	26.76	59.59		26.76	76.86
	26.79	59.55		26.79	76.96
	26.83	59.52		26.83	76.81
	26.86	59.54		26.86	76.84
	26.89	59.53		26.89	76.83
	26.93	59.51		26.93	76.81
	26.96	59.58		26.96	76.89
	26.99	59.55		26.99	76.84
	27.03	59.53		27.03	76.86
	27.06	59.46		27.06	76.83
	27.09	59.52		27.09	76.79
	27.13	59.52		27.13	76.85
	27.16	59.48		27.16	76.84
	27.19	59.57		27.19	76.81
	27.23	59.58		27.23	76.9
	27.26	59.55		27.26	76.85
	27.29	59.57		27.29	76.82
	27.33	59.6		27.33	76.73
	27.36	59.47		27.36	76.85
	27.39	59.55		27.39	76.81
	27.43	59.68		27.43	76.95
	27.46	59.62		27.46	76.89
	27.49	59.58		27.49	76.73
	27.53	59.63		27.53	76.82
	27.56	59.51		27.56	76.8
	27.59	59.46		27.59	76.87
	27.63	59.64		27.63	76.87
	27.66	59.65		27.66	76.96
	27.69	59.62		27.69	76.76
	27.73	59.51		27.73	76.84
	27.76	59.6		27.76	76.83
	27.79	59.59		27.79	76.84
	27.83	59.5		27.83	76.95
	27.86	59.62		27.86	76.88
	27.89	59.7		27.89	76.81
	27.93	59.72		27.93	76.81
	27.96	59.58		27.96	76.8
	27.99	59.62		27.99	76.88
	28.03	59.6		28.03	76.84
	28.06	59.56		28.06	76.94
	28.09	59.74		28.09	76.86
	28.13	59.71		28.13	76.91
	28.16	59.63		28.16	76.76
	28.19	59.61		28.19	76.84
	28.23	59.64		28.23	76.8
	28.26	59.53		28.26	76.86
	28.29	59.62		28.29	76.86
	28.33	59.73		28.33	76.94
	28.36	59.59		28.36	76.8
	28.39	59.63		28.39	76.81
	28.43	59.68		28.43	76.69
	28.46	59.6		28.46	76.88
	28.49	59.56		28.49	76.83
	28.53	59.7		28.53	76.94
	28.56	59.63		28.56	76.87
	28.59	59.62		28.59	76.82
	28.63	59.53		28.63	76.77
	28.66	59.68		28.66	76.89
	28.69	59.67		28.69	76.88
	28.73	59.51		28.73	76.78
	28.76	59.64		28.76	76.9
	28.79	59.68		28.79	76.76
	28.83	59.56		28.83	76.71
	28.86	59.57		28.86	76.85
	28.89	59.59		28.89	76.89
	28.93	59.48		28.93	76.89
	28.96	59.59		28.96	76.96
	28.99	59.57		28.99	76.83
	29.03	59.63		29.03	76.8
	29.06	59.51		29.06	76.81
	29.09	59.54		29.09	76.91
	29.13	59.61		29.13	76.85
	29.16	59.48		29.16	76.89
	29.19	59.53		29.19	76.78
	29.23	59.63		29.23	76.79
	29.26	59.6		29.26	76.84
	29.29	59.52		29.29	76.83
	29.33	59.58		29.33	76.92
	29.36	59.58		29.36	76.85
	29.39	59.49		29.39	76.89
	29.43	59.56		29.43	76.89
	29.46	59.6		29.46	76.85
	29.49	59.63		29.49	76.75
	29.53	59.56		29.53	76.91
	29.56	59.58		29.56	76.8
	29.59	59.57		29.59	76.94
	29.63	59.58		29.63	76.81
	29.66	59.64		29.66	76.84
	29.69	59.6		29.69	76.78
	29.73	59.59		29.73	76.87
	29.76	59.64		29.76	76.85
	29.79	59.56		29.79	76.93
	29.83	59.46		29.83	76.87
	29.86	59.53		29.86	76.81
	29.89	59.69		29.89	76.87
	29.93	59.66		29.93	76.8
	29.96	59.57		29.96	76.85
	29.99	59.64		29.99	76.9
	30.03	59.62		30.03	76.92
	30.06	59.53		30.06	76.76
	30.09	59.64		30.09	76.92
	30.13	59.63		30.13	76.81
	30.16	59.66		30.16	76.84
	30.19	59.6		30.19	76.87
	30.23	59.56		30.23	76.9
	30.26	59.53		30.26	76.78
	30.29	59.5		30.29	76.77
	30.33	59.63		30.33	76.88
	30.36	59.67		30.36	76.81
	30.39	59.64		30.39	76.9
	30.43	59.66		30.43	76.94
	30.46	59.66		30.46	76.87
	30.49	59.47		30.49	76.77
	30.53	59.6		30.53	76.7
	30.56	59.66		30.56	76.74
	30.59	59.63		30.59	76.72
	30.63	59.67		30.63	76.89
	30.66	59.69		30.66	76.88
	30.69	59.55		30.69	76.82
	30.73	59.62		30.73	76.79
	30.76	59.63		30.76	76.79
	30.79	59.69		30.79	76.75
	30.83	59.61		30.83	76.84
	30.86	59.64		30.86	76.91
	30.89	59.65		30.89	76.79
	30.93	59.55		30.93	76.75
	30.96	59.54		30.96	76.73
	30.99	59.72		30.99	76.78
	31.03	59.72		31.03	76.81
	31.06	59.7		31.06	76.8
	31.09	59.68		31.09	76.88
	31.13	59.7		31.13	76.84
	31.16	59.59		31.16	76.77
	31.19	59.58		31.19	76.72
	31.23	59.65		31.23	76.77
	31.26	59.67		31.26	76.78
	31.29	59.65		31.29	76.83
	31.33	59.64		31.33	76.84
	31.36	59.58		31.36	76.76
	31.39	59.57		31.39	76.77
	31.43	59.58		31.43	76.7
	31.46	59.67		31.46	76.76
	31.49	59.6		31.49	76.79
	31.53	59.63		31.52	76.89
	31.56	59.68		31.56	76.69
	31.59	59.56		31.59	76.79
	31.63	59.58		31.62	76.73
	31.66	59.67		31.66	76.77
	31.69	59.66		31.69	76.76
	31.73	59.57		31.72	76.85
	31.76	59.59		31.76	76.74
	31.79	59.61		31.79	76.7
	31.83	59.46		31.82	76.76
	31.86	59.59		31.86	76.73
	31.89	59.69		31.89	76.8
	31.93	59.75		31.92	76.74
	31.96	59.53		31.96	76.85
	31.99	59.56		31.99	76.75
	32.03	59.58		32.02	76.79
	32.06	59.52		32.06	76.7
	32.09	59.58		32.09	76.74
	32.13	59.57		32.12	76.72
	32.16	59.63		32.16	76.81
	32.19	59.57		32.19	76.86
	32.23	59.58		32.22	76.78
	32.26	59.52		32.26	76.74
	32.29	59.51		32.29	76.72
	32.33	59.6		32.32	76.77
	32.36	59.55		32.36	76.83
	32.39	59.64		32.39	76.81
	32.43	59.58		32.42	76.76
	32.46	59.49		32.46	76.75
	32.49	59.45		32.49	76.75
	32.53	59.53		32.52	76.77
	32.56	59.61		32.56	76.88
	32.59	59.61		32.59	76.87
	32.63	59.6		32.62	76.82
	32.66	59.56		32.66	76.73
	32.69	59.59		32.69	76.7
	32.73	59.56		32.72	76.78
	32.76	59.56		32.76	76.86
	32.79	59.64		32.79	76.89
	32.83	59.61		32.82	76.8
	32.86	59.57		32.86	76.84
	32.89	59.55		32.89	76.76
	32.93	59.53		32.92	76.69
	32.96	59.5		32.96	76.93
	32.99	59.51		32.99	76.77
	33.02	59.63		33.02	76.83
	33.06	59.61		33.06	76.71
	33.09	59.59		33.09	76.82
	33.13	59.59		33.12	76.87
	33.16	59.57		33.16	76.83
	33.19	59.59		33.19	76.75
	33.22	59.61		33.22	76.6
	33.26	59.7		33.26	76.86
	33.29	59.63		33.29	76.89
	33.32	59.6		33.32	76.63
	33.36	59.55		33.36	76.94
	33.39	59.62		33.39	76.75
	33.42	59.58		33.42	76.95
	33.46	59.63		33.46	76.85
	33.49	59.62		33.49	76.71
	33.52	59.6		33.52	76.74
	33.56	59.61		33.56	76.76
	33.59	59.52		33.59	76.57
	33.62	59.53		33.62	76.84
	33.66	59.58		33.66	76.9
	33.69	59.65		33.69	76.68
	33.72	59.63		33.72	76.78
	33.76	59.55		33.76	76.68
	33.79	59.58		33.79	76.74
	33.82	59.53		33.82	76.91
	33.86	59.5		33.86	76.9
	33.89	59.67		33.89	76.81
	33.92	59.61		33.92	76.8
	33.96	59.58		33.96	76.73
	33.99	59.53		33.99	76.79
	34.02	59.56		34.02	76.83
	34.06	59.53		34.06	76.83
	34.09	59.49		34.09	76.95
	34.12	59.6		34.12	76.85
	34.16	59.65		34.16	76.78
	34.19	59.59		34.19	76.82
	34.22	59.53		34.22	76.92
	34.26	59.6		34.26	76.85
	34.29	59.42		34.29	76.92
	34.32	59.62		34.32	76.79
	34.36	59.63		34.36	76.66
	34.39	59.67		34.39	76.79
	34.42	59.65		34.42	76.85
	34.46	59.63		34.46	76.94
	34.49	59.58		34.49	76.89
	34.52	59.55		34.52	76.95
	34.56	59.6		34.56	76.84
	34.59	59.7		34.59	76.87
	34.62	59.65		34.62	76.9
	34.66	59.61		34.66	76.94
	34.69	59.52		34.69	76.91
	34.72	59.55		34.72	76.79
	34.76	59.61		34.76	76.95
	34.79	59.69		34.79	76.99
	34.82	59.69		34.82	76.96
	34.86	59.66		34.86	76.92
	34.89	59.65		34.89	77.05
	34.92	59.67		34.92	77.12
	34.96	59.55		34.96	76.98
	34.99	59.57		34.99	77.18
	35.02	59.65		35.02	77.07
	35.06	59.67		35.06	76.88
	35.09	59.61		35.09	77.04
	35.12	59.6		35.12	76.91
	35.16	59.63		35.16	76.97
	35.19	59.56		35.19	76.84
	35.22	59.64		35.22	76.83
	35.26	59.68		35.26	76.91
	35.29	59.62		35.29	76.97
	35.32	59.68		35.32	76.95
	35.36	59.66		35.36	76.83
	35.39	59.63		35.39	76.8
	35.42	59.6		35.42	76.69
	35.46	59.64		35.46	76.76
	35.49	59.69		35.49	76.91
	35.52	59.61		35.52	76.92
	35.56	59.62		35.56	76.87
	35.59	59.62		35.59	76.81
	35.62	59.56		35.62	76.58
	35.66	59.56		35.66	76.62
	35.69	59.66		35.69	76.72
	35.72	59.68		35.72	76.59
	35.76	59.69		35.76	76.67
	35.79	59.66		35.79	76.64
	35.82	59.69		35.82	76.42
	35.86	59.56		35.86	76.41
	35.89	59.55		35.89	76.49
	35.92	59.74		35.92	76.42
	35.96	59.7		35.96	76.56
	35.99	59.69		35.99	76.49
	36.02	59.63		36.02	76.37
	36.06	59.58		36.06	76.28
	36.09	59.57		36.09	76.37
	36.12	59.67		36.12	76.28
	36.16	59.7		36.16	76.36
	36.19	59.63		36.19	76.46
	36.22	59.59		36.22	76.41
	36.26	59.73		36.26	76.32
	36.29	59.59		36.29	76.32
	36.32	59.58		36.32	76.34
	36.36	59.67		36.36	76.48
	36.39	59.7		36.39	76.28
	36.42	59.6		36.42	76.38
	36.46	59.58		36.46	76.3
	36.49	59.68		36.49	76.22
	36.52	59.6		36.52	76.31
	36.56	59.64		36.56	76.39
	36.59	59.7		36.59	76.42
	36.62	59.63		36.62	76.48
	36.66	59.64		36.66	76.21
	36.69	59.6		36.69	76.28
	36.72	59.63		36.72	76.38
	36.76	59.58		36.76	76.49
	36.79	59.65		36.79	76.35
	36.82	59.75		36.82	76.36
	36.86	59.69		36.86	76.32
	36.89	59.58		36.89	76.37
	36.92	59.65		36.92	76.35
	36.96	59.69		36.96	76.41
	36.99	59.5		36.99	76.47
	37.02	59.68		37.02	76.61
	37.06	59.73		37.06	76.4
	37.09	59.67		37.09	76.4
	37.12	59.6		37.12	76.52
	37.16	59.65		37.16	76.41
	37.19	59.61		37.19	76.53
	37.22	59.55		37.22	76.54
	37.26	59.7		37.26	76.57
	37.29	59.69		37.29	76.49
	37.32	59.63		37.32	76.46
	37.36	59.6		37.36	76.41
	37.39	59.69		37.39	76.52
	37.42	59.5		37.42	76.49
	37.46	59.59		37.46	76.64
	37.49	59.7		37.49	76.7
	37.52	59.61		37.52	76.52
	37.56	59.56		37.56	76.57
	37.59	59.63		37.59	76.61
	37.62	59.56		37.62	76.64
	37.66	59.5		37.66	76.72
	37.69	59.62		37.69	76.69
	37.72	59.67		37.72	76.57
	37.76	59.53		37.76	76.6
	37.79	59.58		37.79	76.56
	37.82	59.68		37.82	76.65
	37.86	59.59		37.86	76.81
	37.89	59.5		37.89	76.86
	37.92	59.66		37.92	76.78
	37.96	59.6		37.96	76.71
	37.99	59.64		37.99	76.7
	38.02	59.57		38.02	76.84
	38.06	59.67		38.06	76.85
	38.09	59.56		38.09	76.84
	38.12	59.57		38.12	76.85
	38.16	59.72		38.16	76.8
	38.19	59.69		38.19	76.77
	38.22	59.58		38.22	76.82
	38.26	59.64		38.26	76.92
	38.29	59.72		38.29	76.9
	38.32	59.59		38.32	77
	38.36	59.63		38.36	76.83
	38.39	59.73		38.39	76.91
	38.42	59.64		38.42	76.82
	38.46	59.61		38.46	76.87
	38.49	59.67		38.49	76.95
	38.52	59.66		38.52	77.05
	38.56	59.51		38.56	77.02
	38.59	59.71		38.59	76.89
	38.62	59.73		38.62	76.89
	38.66	59.64		38.66	76.87
	38.69	59.59		38.69	76.97
	38.72	59.69		38.72	77
	38.76	59.59		38.76	77.07
	38.79	59.58		38.79	77.07
	38.82	59.69		38.82	76.96
	38.86	59.74		38.86	76.94
	38.89	59.6		38.89	76.98
	38.92	59.65		38.92	77.04
	38.96	59.6		38.96	77.1
	38.99	59.62		38.99	77.03
	39.02	59.56		39.02	76.94
	39.06	59.69		39.06	76.96
	39.09	59.71		39.09	77.01
	39.12	59.62		39.12	77
	39.16	59.63		39.16	77.06
	39.19	59.66		39.19	77.08
	39.22	59.51		39.22	76.91
	39.26	59.66		39.26	77.05
	39.29	59.7		39.29	76.86
	39.32	59.62		39.32	76.98
	39.36	59.66		39.36	77.01
	39.39	59.7		39.39	77.02
	39.42	59.6		39.42	76.92
	39.46	59.53		39.46	77.02
	39.49	59.67		39.49	76.93
	39.52	59.72		39.52	77.03
	39.56	59.62		39.56	76.96
	39.59	59.62		39.59	77.14
	39.62	59.68		39.62	77.06
	39.66	59.56		39.66	76.96
	39.69	59.53		39.69	76.95
	39.72	59.7		39.72	76.95
	39.76	59.7		39.76	77.01
	39.79	59.6		39.79	77.11
	39.82	59.59		39.82	77.1
	39.86	59.66		39.86	77.04
	39.89	59.58		39.89	76.98
	39.92	59.64		39.92	76.97
	39.96	59.68		39.96	76.98
	39.99	59.7		39.99	77.04
	40.02	59.58		40.02	77.06
	40.06	59.68		40.06	77.14
	40.09	59.56		40.09	76.94
	40.12	59.54		40.12	77.02
	40.16	59.63		40.16	76.94
	40.19	59.67		40.19	77.06
	40.22	59.61		40.22	77.11
	40.26	59.53		40.26	77.14
	40.29	59.67		40.29	77.03
	40.32	59.58		40.32	76.98
	40.36	59.61		40.36	76.91
	40.39	59.71		40.39	77.07
	40.42	59.65		40.42	77.09
	40.46	59.61		40.46	77.21
	40.49	59.66		40.49	77.1
	40.52	59.64		40.52	77.05
	40.56	59.53		40.56	76.94
	40.59	59.63		40.59	77
	40.62	59.7		40.62	77.1
	40.66	59.63		40.66	77.05
	40.69	59.56		40.69	77.11
	40.72	59.59		40.72	76.96
	40.76	59.63		40.76	77.01
	40.79	59.48		40.79	77
	40.82	59.63		40.82	77.15
	40.86	59.7		40.86	77.02
	40.89	59.68		40.89	77.22
	40.92	59.56		40.92	77.14
	40.96	59.66		40.96	77.08
	40.99	59.61		40.99	77.05
	41.02	59.53		41.02	77.08
	41.06	59.71		41.06	76.99
	41.09	59.69		41.09	77.11
	41.12	59.65		41.12	77.17
	41.16	59.54		41.16	76.98
	41.19	59.69		41.19	77.12
	41.22	59.55		41.22	76.97
	41.26	59.56		41.26	77.06
	41.29	59.61		41.29	77.08
	41.32	59.75		41.32	77.31
	41.36	59.63		41.35	76.97
	41.39	59.59		41.39	77.06
	41.42	59.64		41.42	76.91
	41.46	59.53		41.45	77.09
	41.49	59.65		41.49	76.73
	41.52	59.74		41.52	77.09
	41.56	59.64		41.55	77.11
	41.59	59.6		41.59	77.11
	41.62	59.69		41.62	76.98
	41.66	59.58		41.65	77.07
	41.69	59.57		41.69	77.06
	41.72	59.63		41.72	77.12
	41.76	59.69		41.75	77.2
	41.79	59.62		41.79	77.05
	41.82	59.66		41.82	76.95
	41.86	59.68		41.85	76.97
	41.89	59.53		41.89	77.01
	41.92	59.51		41.92	77.02
	41.96	59.72		41.95	77.13
	41.99	59.62		41.99	77.05
	42.02	59.61		42.02	77.03
	42.06	59.61		42.05	76.97
	42.09	59.56		42.09	76.95
	42.12	59.49		42.12	77
	42.16	59.66		42.15	76.91
	42.19	59.7		42.19	77.11
	42.22	59.67		42.22	77
	42.26	59.51		42.25	77.09
	42.29	59.61		42.29	76.9
	42.32	59.6		42.32	77
	42.36	59.46		42.35	76.97
	42.39	59.63		42.39	77.08
	42.42	59.69		42.42	76.95
	42.46	59.58		42.45	77.07
	42.49	59.55		42.49	77
	42.52	59.64		42.52	76.99
	42.56	59.58		42.55	76.97
	42.59	59.53		42.59	76.99
	42.62	59.71		42.62	77.11
	42.66	59.69		42.65	77.07
	42.69	59.57		42.69	77.05
	42.72	59.53		42.72	76.91
	42.76	59.61		42.75	76.94
	42.79	59.55		42.79	76.94
	42.82	59.46		42.82	77.12
	42.85	59.71		42.85	77.05
	42.89	59.62		42.89	77.08
	42.92	59.66		42.92	76.95
	42.95	59.65		42.95	76.98
	42.99	59.59		42.99	76.93
	43.02	59.52		43.02	77.06
	43.05	59.67		43.05	77.06
	43.09	59.75		43.09	77.04
	43.12	59.65		43.12	77
	43.16	59.54		43.15	76.98
	43.19	59.65		43.19	76.93
	43.22	59.64		43.22	77.05
	43.25	59.52		43.25	77.15
	43.29	59.75		43.29	77
	43.32	59.73		43.32	77.07
	43.35	59.7		43.35	76.96
	43.39	59.64		43.39	76.92
	43.42	59.69		43.42	76.96
	43.45	59.56		43.45	77.12
	43.49	59.56		43.49	77.04
	43.52	59.78		43.52	77.05
	43.55	59.75		43.55	77.02
	43.59	59.62		43.59	76.97
	43.62	59.64		43.62	76.95
	43.65	59.71		43.65	77.04
	43.69	59.5		43.69	77.15
	43.72	59.61		43.72	77.03
	43.75	59.8		43.75	77.05
	43.79	59.69		43.79	77.03
	43.82	59.63		43.82	76.98
	43.85	59.71		43.85	76.93
	43.89	59.64		43.89	77.1
	43.92	59.55		43.92	77.08
	43.95	59.68		43.95	77.02
	43.99	59.66		43.99	77.03
	44.02	59.65		44.02	76.98
	44.05	59.63		44.05	76.9
	44.09	59.72		44.09	77.04
	44.12	59.65		44.12	77.12
	44.15	59.56		44.15	76.99
	44.19	59.75		44.19	77.07
	44.22	59.73		44.22	76.99
	44.25	59.68		44.25	76.98
	44.29	59.63		44.29	76.97
	44.32	59.7		44.32	77.08
	44.35	59.59		44.35	77.01
	44.39	59.64		44.39	77.01
	44.42	59.73		44.42	76.93
	44.45	59.76		44.45	76.97
	44.49	59.67		44.49	76.95
	44.52	59.71		44.52	77.02
	44.55	59.71		44.55	77.08
	44.59	59.59		44.59	77.01
	44.62	59.64		44.62	77.06
	44.65	59.77		44.65	76.97
	44.69	59.63		44.69	77
	44.72	59.64		44.72	76.95
	44.75	59.68		44.75	77.12
	44.79	59.62		44.79	77.03
	44.82	59.57		44.82	77.01
	44.85	59.77		44.85	77.03
	44.89	59.73		44.89	76.97
	44.92	59.63		44.92	77
	44.95	59.59		44.95	76.97
	44.99	59.67		44.99	77.06
	45.02	59.59		45.02	76.94
	45.05	59.56		45.05	77.13
	45.09	59.72		45.09	76.89
	45.12	59.7		45.12	76.97
	45.15	59.65		45.15	76.95
	45.19	59.66		45.19	76.97
	45.22	59.63		45.22	76.99
	45.25	59.54		45.25	77.02
	45.29	59.59		45.29	76.97
	45.32	59.73		45.32	76.92
	45.35	59.67		45.35	76.99
	45.39	59.56		45.39	77
	45.42	59.66		45.42	76.94
	45.45	59.59		45.45	77.02
	45.49	59.64		45.49	76.96
	45.52	59.74		45.52	76.9
	45.55	59.75		45.55	76.87
	45.59	59.61		45.59	76.96
	45.62	59.58		45.62	76.94
	45.65	59.71		45.65	76.92
	45.69	59.67		45.69	77.01
	45.72	59.63		45.72	76.98
	45.75	59.75		45.75	77.02
	45.79	59.67		45.79	76.88
	45.82	59.65		45.82	76.97
	45.85	59.59		45.85	77.03
	45.89	59.73		45.89	77.07
	45.92	59.55		45.92	77.03
	45.95	59.58		45.95	76.92
	45.99	59.72		45.99	76.96
	46.02	59.67		46.02	76.96
	46.05	59.63		46.05	77.06
	46.09	59.63		46.09	76.95
	46.12	59.59		46.12	77.09
	46.15	59.48		46.15	76.98
	46.19	59.67		46.19	76.97
	46.22	59.65		46.22	76.97
	46.25	59.59		46.25	76.98
	46.29	59.61		46.29	77.01
	46.32	59.69		46.32	77.06
	46.35	59.6		46.35	77.02
	46.39	59.57		46.39	77.03
	46.42	59.6		46.42	77
	46.45	59.73		46.45	77
	46.49	59.61		46.49	77.1
	46.52	59.6		46.52	77.03
	46.55	59.67		46.55	77.03
	46.59	59.63		46.59	76.98
	46.62	59.51		46.62	77.07
	46.65	59.75		46.65	76.93
	46.69	59.67		46.69	77.06
	46.72	59.66		46.72	77.06
	46.75	59.66		46.75	77.03
	46.79	59.63		46.79	77.02
	46.82	59.59		46.82	77
	46.85	59.64		46.85	76.93
	46.89	59.78		46.89	77.04
	46.92	59.61		46.92	77
	46.95	59.63		46.95	77.01
	46.99	59.66		46.99	76.98
	47.02	59.69		47.02	77.02
	47.05	59.57		47.05	76.95
	47.09	59.71		47.09	77.11
	47.12	59.71		47.12	77.07
	47.15	59.59		47.15	76.95
	47.19	59.62		47.19	77.03
	47.22	59.72		47.22	76.9
	47.25	59.57		47.25	77.03
	47.29	59.57		47.29	76.96
	47.32	59.7		47.32	77.03
	47.35	59.65		47.35	76.92
	47.39	59.57		47.39	77.03
	47.42	59.63		47.42	77.02
	47.45	59.66		47.45	76.99
	47.49	59.57		47.49	76.94
	47.52	59.57		47.52	76.94
	47.55	59.74		47.55	77.06
	47.59	59.65		47.59	76.93
	47.62	59.57		47.62	76.99
	47.65	59.61		47.65	76.99
	47.69	59.64		47.69	76.99
	47.72	59.46		47.72	76.94
	47.75	59.61		47.75	77.01
	47.79	59.69		47.79	77
	47.82	59.64		47.82	77.01
	47.85	59.62		47.85	76.91
	47.89	59.67		47.89	76.95
	47.92	59.63		47.92	76.95
	47.95	59.52		47.95	76.95
	47.99	59.65		47.99	77.04
	48.02	59.79		48.02	77.01
	48.05	59.63		48.05	77.06
	48.09	59.57		48.09	76.99
	48.12	59.68		48.12	76.99
	48.15	59.62		48.15	76.91
	48.19	59.55		48.19	77
	48.22	59.67		48.22	77.03
	48.25	59.7		48.25	76.95
	48.29	59.54		48.29	77
	48.32	59.66		48.32	76.99
	48.35	59.62		48.35	76.95
	48.39	59.58		48.39	76.95
	48.42	59.56		48.42	77.02
	48.45	59.76		48.45	76.99
	48.49	59.67		48.49	77.04
	48.52	59.6		48.52	76.95
	48.55	59.62		48.55	77
	48.59	59.6		48.59	76.97
	48.62	59.55		48.62	77.05
	48.65	59.65		48.65	77.01
	48.69	59.74		48.69	77.08
	48.72	59.61		48.72	77.03
	48.75	59.6		48.75	76.91
	48.79	59.73		48.79	76.9
	48.82	59.64		48.82	77.05
	48.85	59.56		48.85	77.08
	48.89	59.7		48.89	77.03
	48.92	59.7		48.92	76.88
	48.95	59.59		48.95	76.92
	48.99	59.54		48.99	76.69
	49.02	59.65		49.02	76.83
	49.05	59.56		49.05	77.04
	49.09	59.56		49.09	77.05
	49.12	59.72		49.12	77.08
	49.15	59.75		49.15	77.11
	49.19	59.58		49.19	76.98
	49.22	59.64		49.22	77.05
	49.25	59.65		49.25	77.07
	49.29	59.52		49.29	77.06
	49.32	59.62		49.32	77.11
	49.35	59.72		49.35	77
	49.39	59.64		49.39	77.05
	49.42	59.61		49.42	76.99
	49.45	59.71		49.45	77.07
	49.49	59.63		49.49	76.98
	49.52	59.58		49.52	77.02
	49.55	59.69		49.55	76.98
	49.59	59.72		49.59	76.98
	49.62	59.6		49.62	76.95
	49.65	59.6		49.65	77.13
	49.69	59.66		49.69	77.04
	49.72	59.6		49.72	77.07
	49.75	59.6		49.75	77.02
	49.79	59.73		49.79	76.97
	49.82	59.65		49.82	77.03
	49.85	59.58		49.85	77.03
	49.89	59.72		49.89	77.02
	49.92	59.52		49.92	77.01
	49.95	59.56		49.95	77.05
	49.99	59.62		49.99	76.98
	50.02	59.73		50.02	76.99
	50.05	59.63		50.05	76.99
	50.09	59.69		50.09	77.04
	50.12	59.64		50.12	77.09
	50.15	59.67		50.15	77.01
	50.19	59.63		50.19	77.1
	50.22	59.68		50.22	77.08
	50.25	59.73		50.25	76.99
	50.29	59.73		50.29	76.97
	50.32	59.64		50.32	77.14
	50.35	59.72		50.35	77.08
	50.39	59.63		50.39	77.11
	50.42	59.52		50.42	77.02
	50.45	59.67		50.45	77.1
	50.49	59.72		50.49	77.07
	50.52	59.61		50.52	77.14
	50.55	59.66		50.55	77.03
	50.59	59.7		50.59	77.12
	50.62	59.59		50.62	77.08
	50.65	59.54		50.65	77.09
	50.69	59.73		50.69	77.12
	50.72	59.7		50.72	77.15
	50.75	59.71		50.75	77.15
	50.79	59.67		50.79	77.14
	50.82	59.68		50.82	77.12
	50.85	59.51		50.85	77.11
	50.89	59.61		50.89	77.1
	50.92	59.69		50.92	77.08
	50.95	59.68		50.95	77.11
	50.99	59.61		50.99	77.13
	51.02	59.71		51.02	77.14
	51.05	59.62		51.05	77.12
	51.09	59.55		51.08	77.11
	51.12	59.72		51.12	77.08
	51.15	59.74		51.15	77.12
	51.19	59.63		51.18	77.14
	51.22	59.62		51.22	77.14
	51.25	59.69		51.25	77.17
	51.29	59.66		51.28	77.05
	51.32	59.56		51.32	77.06
	51.35	59.7		51.35	77.03
	51.39	59.63		51.38	77.18
	51.42	59.61		51.42	77.08
	51.45	59.59		51.45	77.25
	51.49	59.67		51.48	77.12
	51.52	59.57		51.52	77.05
	51.55	59.63		51.55	77.11
	51.59	59.71		51.58	77.12
	51.62	59.71		51.62	77.13
	51.65	59.6		51.65	77.14
	51.69	59.7		51.68	77.15
	51.72	59.66		51.72	77.07
	51.75	59.54		51.75	77.04
	51.79	59.7		51.78	77.11
	51.82	59.7		51.82	77.12
	51.85	59.68		51.85	77.19
	51.89	59.67		51.88	77.15
	51.92	59.7		51.92	77.04
	51.95	59.59		51.95	77.11
	51.99	59.56		51.98	77.06
	52.02	59.7		52.02	77.15
	52.05	59.68		52.05	77.07
	52.09	59.63		52.08	77.18
	52.12	59.65		52.12	77.08
	52.15	59.7		52.15	77
	52.19	59.65		52.18	77.08
	52.22	59.61		52.22	77.12
	52.25	59.69		52.25	77.08
	52.28	59.77		52.28	77.08
	52.32	59.65		52.32	77.05
	52.35	59.68		52.35	77.05
	52.39	59.64		52.38	77.1
	52.42	59.48		52.42	77.1
	52.45	59.67		52.45	77.13
	52.49	59.69		52.48	77.07
	52.52	59.62		52.52	77.23
	52.55	59.57		52.55	77.12
	52.58	59.6		52.58	77.16
	52.62	59.63		52.62	77.02
	52.65	59.5		52.65	77.08
	52.68	59.66		52.68	77.15
	52.72	59.64		52.72	77.1
	52.75	59.57		52.75	77.13
	52.78	59.55		52.78	77.04
	52.82	59.67		52.82	77.05
	52.85	59.54		52.85	77.12
	52.88	59.48		52.88	77.08
	52.92	59.69		52.92	77.19
	52.95	59.7		52.95	77.18
	52.98	59.51		52.98	77
	53.02	59.54		53.02	77.09
	53.05	59.69		53.05	77.02
	53.08	59.5		53.08	77.05
	53.12	59.45		53.12	77.14
	53.15	59.65		53.15	77.13
	53.18	59.64		53.18	77.04
	53.22	59.6		53.22	77.05
	53.25	59.58		53.25	76.98
	53.28	59.62		53.28	77.16
	53.32	59.53		53.32	77.16
	53.35	59.55		53.35	77.12
	53.38	59.69		53.38	77.12
	53.42	59.64		53.42	77
	53.45	59.59		53.45	76.94
	53.48	59.6		53.48	77.09
	53.52	59.59		53.52	77.06
	53.55	59.49		53.55	77.04
	53.58	59.69		53.58	77.15
	53.62	59.69		53.62	77.01
	53.65	59.65		53.65	76.96
	53.68	59.59		53.68	77.02
	53.72	59.75		53.72	77.03
	53.75	59.58		53.75	77.04
	53.78	59.55		53.78	77.16
	53.82	59.73		53.82	77.03
	53.85	59.75		53.85	76.92
	53.88	59.69		53.88	76.9
	53.92	59.72		53.92	77.06
	53.95	59.63		53.95	77.03
	53.98	59.63		53.98	77.08
	54.02	59.62		54.02	77.04
	54.05	59.74		54.05	77.02
	54.08	59.71		54.08	76.88
	54.12	59.63		54.12	76.91
	54.15	59.71		54.15	77.09
	54.18	59.66		54.18	76.95
	54.22	59.62		54.22	77.01
	54.25	59.81		54.25	77.06
	54.28	59.83		54.28	76.98
	54.32	59.73		54.32	76.66
	54.35	59.64		54.35	76.67
	54.38	59.72		54.38	77
	54.42	59.71		54.42	77.02
	54.45	59.55		54.45	76.93
	54.48	59.73		54.48	76.8
	54.52	59.77		54.52	76.87
	54.55	59.68		54.55	77.07
	54.58	59.64		54.58	76.99
	54.62	59.7		54.62	77.04
	54.65	59.61		54.65	76.82
	54.68	59.53		54.68	76.84
	54.72	59.7		54.72	76.81
	54.75	59.76		54.75	76.97
	54.78	59.55		54.78	76.9
	54.82	59.7		54.82	77.05
	54.85	59.64		54.85	76.98
	54.88	59.55		54.88	76.97
	54.92	59.68		54.92	76.85
	54.95	59.75		54.95	76.86
	54.98	59.7		54.98	77
	55.02	59.66		55.02	76.91
	55.05	59.7		55.05	77.02
	55.08	59.69		55.08	76.91
	55.12	59.63		55.12	76.9
	55.15	59.79		55.15	76.91
	55.18	59.74		55.18	76.89
	55.22	59.69		55.22	76.89
	55.25	59.64		55.25	76.98
	55.28	59.64		55.28	76.92
	55.32	59.6		55.32	76.84
	55.35	59.58		55.35	76.8
	55.38	59.81		55.38	76.84
	55.42	59.71		55.42	76.85
	55.45	59.66		55.45	76.86
	55.48	59.63		55.48	76.86
	55.52	59.73		55.52	76.85
	55.55	59.51		55.55	76.8
	55.58	59.65		55.58	76.8
	55.62	59.76		55.62	76.89
	55.65	59.8		55.65	76.92
	55.68	59.58		55.68	76.89
	55.72	59.69		55.72	76.86
	55.75	59.73		55.75	76.79
	55.78	59.58		55.78	76.89
	55.82	59.7		55.82	76.88
	55.85	59.78		55.85	76.84
	55.88	59.7		55.88	76.86
	55.92	59.65		55.92	76.89
	55.95	59.76		55.95	76.81
	55.98	59.65		55.98	76.89
	56.02	59.6		56.02	76.86
	56.05	59.75		56.05	76.79
	56.08	59.76		56.08	76.86
	56.12	59.74		56.12	76.93
	56.15	59.66		56.15	76.84
	56.18	59.73		56.18	76.79
	56.22	59.56		56.22	76.79
	56.25	59.68		56.25	76.85
	56.28	59.79		56.28	76.87
	56.32	59.78		56.32	76.85
	56.35	59.74		56.35	76.86
	56.38	59.66		56.38	76.88
	56.42	59.67		56.42	76.79
	56.45	59.66		56.45	76.8
	56.48	59.7		56.48	76.84
	56.52	59.79		56.52	76.83
	56.55	59.7		56.55	76.82
	56.58	59.7		56.58	76.91
	56.62	59.76		56.62	76.71
	56.65	59.62		56.65	76.84
	56.68	59.73		56.68	76.78
	56.72	59.76		56.72	76.85
	56.75	59.77		56.75	76.79
	56.78	59.64		56.78	76.81
	56.82	59.68		56.82	76.74
	56.85	59.76		56.85	76.83
	56.88	59.63		56.88	76.94
	56.92	59.64		56.92	76.9
	56.95	59.82		56.95	76.92
	56.98	59.78		56.98	76.87
	57.02	59.67		57.02	76.83
	57.05	59.73		57.05	76.78
	57.08	59.7		57.08	76.88
	57.12	59.62		57.12	76.93
	57.15	59.73		57.15	76.9
	57.18	59.79		57.18	76.86
	57.22	59.8		57.22	76.8
	57.25	59.7		57.25	76.75
	57.28	59.69		57.28	76.84
	57.32	59.77		57.32	76.87
	57.35	59.6		57.35	76.91
	57.38	59.76		57.38	76.87
	57.42	59.85		57.42	76.78
	57.45	59.75		57.45	76.79
	57.48	59.67		57.48	76.81
	57.52	59.68		57.52	76.92
	57.55	59.7		57.55	76.95
	57.58	59.63		57.58	76.91
	57.62	59.75		57.62	76.77
	57.65	59.72		57.65	76.9
	57.68	59.73		57.68	76.8
	57.72	59.7		57.72	76.88
	57.75	59.66		57.75	76.86
	57.78	59.61		57.78	76.96
	57.82	59.62		57.82	76.85
	57.85	59.72		57.85	76.86
	57.88	59.72		57.88	76.79
	57.92	59.73		57.92	76.86
	57.95	59.71		57.95	76.91
	57.98	59.64		57.98	76.92
	58.02	59.62		58.02	76.95
	58.05	59.75		58.05	76.8
	58.08	59.77		58.08	76.81
	58.12	59.65		58.12	76.9
	58.15	59.65		58.15	76.91
	58.18	59.68		58.18	76.92
	58.22	59.63		58.22	76.99
	58.25	59.59		58.25	76.83
	58.28	59.76		58.28	76.82
	58.32	59.77		58.32	76.78
	58.35	59.69		58.35	76.85
	58.38	59.7		58.38	76.89
	58.42	59.75		58.42	76.87
	58.45	59.58		58.45	76.85
	58.48	59.65		58.48	76.82
	58.52	59.77		58.52	76.75
	58.55	59.75		58.55	76.95
	58.58	59.64		58.58	76.84
	58.62	59.67		58.62	76.88
	58.65	59.69		58.65	76.92
	58.68	59.62		58.68	76.86
	58.72	59.7		58.72	76.89
	58.75	59.69		58.75	76.79
	58.78	59.75		58.78	76.88
	58.82	59.67		58.82	76.84
	58.85	59.63		58.85	76.85
	58.88	59.66		58.88	76.89
	58.92	59.59		58.92	76.72
	58.95	59.74		58.95	76.81
	58.98	59.79		58.98	76.91
	59.02	59.72		59.02	76.91
	59.05	59.66		59.05	76.81
	59.08	59.81		59.08	76.86
	59.12	59.67		59.12	76.82
	59.15	59.63		59.15	76.84
	59.18	59.75		59.18	76.85
	59.22	59.75		59.22	76.91
	59.25	59.69		59.25	76.83
	59.28	59.75		59.28	76.89
	59.32	59.75		59.32	76.86
	59.35	59.67		59.35	76.83
	59.38	59.71		59.38	76.85
	59.42	59.76		59.42	76.91
	59.45	59.65		59.45	76.85
	59.48	59.71		59.48	76.89
	59.52	59.72		59.52	76.81
	59.55	59.66		59.55	76.81
	59.58	59.63		59.58	76.85
	59.62	59.69		59.62	76.86
	59.65	59.77		59.65	76.9
	59.68	59.74		59.68	76.91
	59.72	59.67		59.72	76.89
	59.75	59.76		59.75	76.83
	59.78	59.69		59.78	76.82
	59.82	59.69		59.82	76.82
	59.85	59.76		59.85	76.95
	59.88	59.76		59.88	76.86
	59.92	59.65		59.92	76.85
	59.95	59.65		59.95	76.96
	59.98	59.71		59.98	76.83
	60.02	59.63		60.02	76.84
	60.05	59.58		60.05	76.99
	60.08	59.77		60.08	76.83
	60.12	59.75		60.12	76.96
	60.15	59.68		60.15	76.98
	60.18	59.62		60.18	76.94
	60.22	59.68		60.22	76.92
	60.25	59.6		60.25	76.93
	60.28	59.75		60.28	76.98
	60.32	59.75		60.32	76.98
	60.35	59.69		60.35	76.86
	60.38	59.61		60.38	76.96
	60.42	59.67		60.42	76.89
	60.45	59.65		60.45	76.93
	60.48	59.55		60.48	77
	60.52	59.66		60.52	77.06
	60.55	59.75		60.55	76.95
	60.58	59.63		60.58	77
	60.62	59.64		60.62	76.96
	60.65	59.72		60.65	76.92
	60.68	59.63		60.68	77
	60.72	59.61		60.72	77.14
	60.75	59.67		60.75	76.97
	60.78	59.69		60.78	76.97
	60.82	59.62		60.81	76.97
	60.85	59.61		60.85	76.98
	60.88	59.66		60.88	76.94
	60.92	59.65		60.91	77.06
	60.95	59.64		60.95	77.12
	60.98	59.68		60.98	77.02
	61.02	59.65		61.01	76.95
	61.05	59.57		61.05	76.96
	61.08	59.63		61.08	76.96
	61.12	59.58		61.11	77.13
	61.15	59.55		61.15	77.04
	61.18	59.59		61.18	77.09
	61.22	59.61		61.21	76.97
	61.25	59.49		61.25	77.04
	61.28	59.54		61.28	76.96
	61.32	59.61		61.31	77.02
	61.35	59.5		61.35	77.15
	61.38	59.42		61.38	77.12
	61.42	59.59		61.41	77.02
	61.45	59.56		61.45	77
	61.48	59.53		61.48	77
	61.52	59.51		61.51	77.01
	61.55	59.5		61.55	77.15
	61.58	59.47		61.58	77.08
	61.62	59.53		61.61	77.01
	61.65	59.57		61.65	77.02
	61.68	59.59		61.68	76.94
	61.72	59.52		61.71	76.94
	61.75	59.52		61.75	77.09
	61.78	59.54		61.78	77.15
	61.82	59.55		61.81	77.05
	61.85	59.59		61.85	77.07
	61.88	59.62		61.88	76.96
	61.92	59.65		61.91	77
	61.95	59.58		61.95	77.03
	61.98	59.61		61.98	77.13
	62.01	59.6		62.01	77.09
	62.05	59.5		62.05	77.01
	62.08	59.69		62.08	76.96
	62.11	59.74		62.11	77.01
	62.15	59.63		62.15	77.15
	62.18	59.6		62.18	77.06
	62.21	59.69		62.21	77.07
	62.25	59.64		62.25	76.99
	62.28	59.56		62.28	77.03
	62.31	59.71		62.31	76.86
	62.35	59.72		62.35	77.13
	62.38	59.64		62.38	77.1
	62.41	59.66		62.41	77.18
	62.45	59.7		62.45	77.08
	62.48	59.59		62.48	77.06
	62.51	59.61		62.51	77.04
	62.55	59.74		62.55	77.1
	62.58	59.71		62.58	77.2
	62.61	59.65		62.61	77.12
	62.65	59.73		62.65	77.15
	62.68	59.69		62.68	77.06
	62.71	59.59		62.71	77.12
	62.75	59.65		62.75	76.93
	62.78	59.75		62.78	77.22
	62.81	59.73		62.81	77.16
	62.85	59.69		62.85	77.17
	62.88	59.65		62.88	77.13
	62.91	59.65		62.91	77.1
	62.95	59.58		62.95	77.03
	62.98	59.69		62.98	77.1
	63.01	59.74		63.01	77.07
	63.05	59.71		63.05	77.21
	63.08	59.63		63.08	77.15
	63.11	59.73		63.11	77.11
	63.15	59.69		63.15	77.06
	63.18	59.65		63.18	77.03
	63.21	59.72		63.21	77.03
	63.25	59.72		63.25	77.14
	63.28	59.63		63.28	77.2
	63.31	59.69		63.31	77.11
	63.35	59.68		63.35	77.12
	63.38	59.6		63.38	76.9
	63.41	59.64		63.41	77.12
	63.45	59.71		63.45	77.15
	63.48	59.74		63.48	77.21
	63.51	59.63		63.51	77.12
	63.55	59.66		63.55	77.12
	63.58	59.7		63.58	76.98
	63.61	59.6		63.61	77.09
	63.65	59.63		63.65	77.13
	63.68	59.71		63.68	77.11
	63.71	59.68		63.71	77.13
	63.75	59.56		63.75	77.03
	63.78	59.65		63.78	76.98
	63.81	59.63		63.81	77.05
	63.85	59.49		63.85	77.03
	63.88	59.59		63.88	77.13
	63.91	59.62		63.91	77.16
	63.95	59.56		63.95	77.05
	63.98	59.52		63.98	77.04
	64.01	59.6		64.01	76.99
	64.05	59.54		64.05	77.04
	64.08	59.35		64.08	77.09
	64.11	59.59		64.11	77.15
	64.15	59.63		64.15	77.16
	64.18	59.58		64.18	77.09
	64.21	59.49		64.21	77.13
	64.25	59.52		64.25	77.01
	64.28	59.49		64.28	77.1
	64.31	59.48		64.31	77.12
	64.35	59.56		64.35	77.15
	64.38	59.58		64.38	77.07
	64.41	59.52		64.41	76.99
	64.45	59.49		64.45	77.01
	64.48	59.57		64.48	76.99
	64.51	59.52		64.51	77.16
	64.55	59.55		64.55	77.14
	64.58	59.56		64.58	77.1
	64.61	59.6		64.61	77.01
	64.65	59.51		64.65	77.04
	64.68	59.58		64.68	77.1
	64.71	59.54		64.71	77.09
	64.75	59.47		64.75	77.1
	64.78	59.61		64.78	77.09
	64.81	59.68		64.81	77
	64.85	59.55		64.85	76.91
	64.88	59.51		64.88	77.1
	64.91	59.6		64.91	77.09
	64.95	59.54		64.95	77.01
	64.98	59.48		64.98	77.19
	65.01	59.58		65.01	77.15
	65.05	59.62		65.05	77.07
	65.08	59.59		65.08	77.08
	65.11	59.6		65.11	77.09
	65.15	59.66		65.15	77.16
	65.18	59.55		65.18	77.1
	65.21	59.54		65.21	77.15
	65.25	59.65		65.25	77.06
	65.28	59.64		65.28	76.99
	65.31	59.63		65.31	77.05
	65.35	59.6		65.35	77.13
	65.38	59.63		65.38	77.14
	65.41	59.46		65.41	77.14
	65.45	59.65		65.45	77.21
	65.48	59.67		65.48	77.09
	65.51	59.62		65.51	77.13
	65.55	59.56		65.55	77.08
	65.58	59.64		65.58	77.08
	65.61	59.62		65.61	76.94
	65.65	59.6		65.65	77.15
	65.68	59.62		65.68	77.08
	65.71	59.66		65.71	76.94
	65.75	59.61		65.75	77.04
	65.78	59.62		65.78	77.08
	65.81	59.64		65.81	77.11
	65.85	59.64		65.85	77.16
	65.88	59.55		65.88	76.95
	65.91	59.65		65.91	77.02
	65.95	59.74		65.95	76.93
	65.98	59.58		65.98	77
	66.01	59.52		66.01	77.07
	66.05	59.66		66.05	77.05
	66.08	59.59		66.08	77.03
	66.11	59.63		66.11	77
	66.15	59.65		66.15	76.95
	66.18	59.62		66.18	77.02
	66.21	59.58		66.21	77.05
	66.25	59.59		66.25	76.98
	66.28	59.68		66.28	76.86
	66.31	59.6		66.31	77
	66.35	59.57		66.35	76.98
	66.38	59.68		66.38	76.91
	66.41	59.66		66.41	76.94
	66.45	59.63		66.45	77.01
	66.48	59.62		66.48	77.01
	66.51	59.62		66.51	77.07
[truncated: 78,663 more rows]

[truncated: 49 more sheets: Fig. 3D, Fig. 3E, Fig. 3F, Fig. 4B, Fig. 4C, Fig. 5B, Fig. 5C, Fig. 5D, Fig. 5E, Fig. 6B, Fig. 6C, Fig. 6E, Fig. 6F, Fig. 7B, Fig. 7D, Fig. 8A, Fig. 8B, Fig. 8C, Fig. 8D, Fig. S1A …]
